# Supplementary material for: Cross-talk of the biotrophic pathogen Claviceps purpurea and its host Secale cereale
Source: BMC Genomics. 2017 Apr 4;18:273. doi: 10.1186/s12864-017-3619-4 (PMC5379732; doi:10.1186/s12864-017-3619-4)
Supplement: Supplementary file 1 — Technical Data of RNA-Seq (XLSX 11 kb) [file 12864_2017_3619_MOESM1_ESM.xlsx]

## Sheet: fate of reads
Technical data: Fate of reads during RNAseq analysis
			mock-infected			cdc42-infected			tf1-infected			Cp20.1-infected
			total	plant	fungal	total	plant	fungal	total	plant	fungal	total	plant	fungal
		total reads in	86676632			88002756			83458322			84103498
		clean reads left after quality control (Q20)	78221876			82073652			77343364			78506496
		clean reads (after removal of reads mapping …	74209510			77533412			73636472			74651248
		… to putative plant and fungal de novo transcripts)
		access to rye genome!; reads after Trim Galore (Q30)	71484306			75557696			71701448			72719838
		mapping (both reads map at same DNA sequence in proper orientation)	50461372	50445336	16036	53157866	53130316	27550	51054820	50458304	596516	53255956	48839908	4416048
		minus multi-mapped	49851282	49835698	15584	52565232	52537904	27328	50486556	49892274	594282	52661358	48260654	4400704
		minus PCR-duplicates	25673908	25672388	1520	26314108	26307052	7056	27463380	27019237	444143	28285220	25510927	2774293
