# Supplementary material for: Cross-talk of the biotrophic pathogen Claviceps purpurea and its host Secale cereale
Source: BMC Genomics. 2017 Apr 4;18:273. doi: 10.1186/s12864-017-3619-4 (PMC5379732; doi:10.1186/s12864-017-3619-4)
Supplement: Supplementary file 2 — Plant genes differentially expressed after infection with Cp20.1, Δcptf1, Δcpcdc42, mock. (XLSX 39 kb) [file 12864_2017_3619_MOESM2_ESM.xlsx]

## Sheet: rye - differential expression
Plant genes differentially expressed after infection with Cp20.1, Δtf1, Δcdc42, mock									differential expression - Cp20.1 versus mock						differential expression - tf1 versus mock						differential expression - cdc42 versus mock
Sorted by fold change	change	Gene ID	GROUP	CATEGORY (A =auxin CK=cytokinin GA=gibberellin SA=salicylic_acid J=jasmonate)	Annotation (Blast2GO/partly in addition NCBI blastx)	GOs (Blast2GO)	CAZyme (legend under table)	CAZyme substrate (legend under table)	FPKM mock	FPKM Cp20.1	log2(fold_change)	p_value	q_value	significant	FPKM mock	FPKM tf1	log2(fold_change)	p_value	q_value	significant	FPKM mock	FPKM cdc42	log2(fold_change)	p_value	q_value	significant
1	up	Sc1Loc01944106.1	Mock-WT up		DNA replication licensing factor MCM3	C:nucleus; C:MCM complex; F:DNA binding; F:DNA helicase activity; F:ATP binding; P:cytokinesis by cell plate formation; P:DNA unwinding involved in DNA replication; P:DNA replication initiation; P:regulation of DNA replication; P:DNA methylation; P:cell proliferation; P:regulation of flower development; P:gene silencing; P:histone H3-K9 methylation; P:regulation of cell cycle; C:replication fork			128.514	308.314	1.26248	0.00015	0.0387481	yes	127.487	151.308	0.247137	0.3866	0.997496	no	128.769	138.717	0.107363	0.65955	0.994403	no
2	up	Sc4Loc01858242.1	Mock-WT up		ribonucleoside-diphosphate reductase large subunit	F:ribonucleoside-diphosphate reductase activity, thioredoxin disulfide as acceptor; F:ATP binding; P:DNA replication; P:oxidation-reduction process; C:ribonucleoside-diphosphate reductase complex; P:purine nucleobase metabolic process; P:pyrimidine nucleobase metabolic process; P:deoxyribonucleoside diphosphate metabolic process			80.8977	214.773	1.40865	5e-05	0.0162988	yes	80.2515	101.479	0.338583	0.2578	0.997496	no	81.0581	99.01	0.288619	0.2439	0.994403	no
3	up	Sc4Loc01890424.5	Mock-WT up		high-affinity potassium transporter	C:integral component of membrane; F:potassium ion transmembrane transporter activity; P:potassium ion transmembrane transport			58.3912	161.265	1.46561	5e-05	0.0162988	yes	57.925	102.062	0.817192	0.00985	0.622556	no	58.5069	83.9756	0.521362	0.04145	0.994403	no
4	up	Sc7Loc01918268.3	Mock-WT up	defense	xyloglucan endotransglycosylase	C:cell wall; C:cytoplasmic membrane-bounded vesicle; C:apoplast; F:hydrolase activity, hydrolyzing O-glycosyl compounds; F:xyloglucan:xyloglucosyl transferase activity; P:cellular glucan metabolic process; P:cell wall organization	GH16	FCW (β-glycans)	157.991	443.192	1.48809	0.00015	0.0387481	yes	156.73	148.637	-0.0764835	0.8213	0.997496	no	158.304	130.999	-0.273147	0.30375	0.994403	no
5	up	Sc5Loc01229162.1	Mock-WT up		aspartic proteinase	F:aspartic-type endopeptidase activity; P:proteolysis			103.669	303.125	1.54793	5e-05	0.0162988	yes	102.842	135.755	0.400582	0.2478	0.997496	no	103.875	111.433	0.101335	0.70715	0.994403	no
6	up	Sc3Loc00224349.1	Mock-WT up		protein aspartic protease in guard cell 1-like	C:extracellular region; C:cytoplasmic membrane-bounded vesicle; F:DNA binding; F:aspartic-type endopeptidase activity; P:proteolysis; P:protein catabolic process			134.489	401.165	1.5767	5e-05	0.0162988	yes	133.416	205.918	0.626141	0.04645	0.997496	no	134.756	131.852	-0.0314334	0.9021	0.994403	no
7	up	Sc5Loc00240479.1	Mock-WT up	defense	glucan endo-1,3 -beta-glucosidase 8	C:cytoplasmic membrane-bounded vesicle; F:hydrolase activity, hydrolyzing O-glycosyl compounds; P:carbohydrate metabolic process	GH17/CBM43	FCW (β-1,3-glucan)/PCW (β-glucans)	48.6326	146.457	1.59049	0.0001	0.027382	yes	48.2443	80.0905	0.731274	0.03155	0.991173	no	48.729	54.2242	0.154156	0.568	0.994403	no
8	up	Sc5Loc00383417.5	Mock-WT up		histone H2a	C:nucleosome; C:nucleus; F:DNA binding; F:protein heterodimerization activity			245.756	744.495	1.59903	5e-05	0.0162988	yes	243.795	394.284	0.693566	0.0313	0.991173	no	246.244	317.56	0.366941	0.1588	0.994403	no
9	up	Sc7Loc01450347.1	Mock-WT up		glycosyl hydrolase family 10 expressed	C:mitochondrion; F:hydrolase activity, hydrolyzing O-glycosyl compounds; P:xylan catabolic process	GH10/CBM22	PCW (hemicellulose)/xylan binding	45.5299	142.845	1.64956	5e-05	0.0162988	yes	45.1665	76.9161	0.76803	0.0269	0.941638	no	45.6202	34.2192	-0.414868	0.15095	0.994403	no
10	up	Sc1Loc02067370.2	Mock-WT up		DNA topoisomerase 2	F:DNA binding; F:DNA topoisomerase type II (ATP-hydrolyzing) activity; F:ATP binding; P:microtubule cytoskeleton organization; P:DNA replication; P:DNA topological change; P:gene silencing; P:regulation of nucleobase-containing compound metabolic process; P:cell cycle process; P:histone lysine methylation; P:regulation of gene expression, epigenetic; P:regulation of cellular macromolecule biosynt…			25.1563	82.8259	1.71916	5e-05	0.0162988	yes	24.9554	44.905	0.847524	0.0152	0.760111	no	25.2062	30.4416	0.272265	0.3318	0.994403	no
11	up	Sc4Loc01497475.2	Mock-WT up		uncharacterised protein	-			29.9215	98.7417	1.72247	5e-05	0.0162988	yes	29.6826	41.9815	0.500138	0.1595	0.997496	no	29.9809	32.3693	0.110585	0.7007	0.994403	no
12	up	Sc5Loc01973498.5	Mock-WT up		phragmoplast orienting kinesin 2	C:kinesin complex; C:microtubule; F:microtubule motor activity; F:ATP binding; F:microtubule binding; F:ATPase activity; P:microtubule-based movement; P:metabolic process; C:tubulin complex			14.2511	48.7244	1.77357	5e-05	0.0162988	yes	14.1373	24.9911	0.82191	0.0243	0.895454	no	14.2793	15.6095	0.128498	0.65845	0.994403	no
13	up	Sc2Loc00425136.2	Mock-WT up		histone H1	C:nucleosome; C:nucleus; F:nucleosomal DNA binding; P:nucleosome assembly			85.1343	299.189	1.81324	5e-05	0.0162988	yes	84.4544	127.614	0.595544	0.13835	0.997496	no	85.303	105.369	0.304775	0.33745	0.994403	no
14	up	Sc5Loc01480530.3	Mock-WT up		chromatin assembly factor 1 subunit FSM-like isoform X1	C:nucleus; C:CAF-1 complex; F:histone binding; P:double-strand break repair via homologous recombination; P:DNA replication initiation; P:regulation of DNA replication; P:DNA methylation; P:nucleosome assembly; P:regulation of transcription, DNA-templated; P:cell proliferation; P:pollen development; P:regulation of meristem structural organization; P:trichome differentiation; P:regulation of G2/M…			22.0137	78.3774	1.83203	5e-05	0.0162988	yes	21.838	36.8918	0.756461	0.03095	0.98953	no	22.0574	22.4463	0.0252161	0.9297	0.994403	no
15	up	Sc1Loc02026089.2	Mock-WT up	diverse	somatic embryogenesis receptor kinase	C:cytoplasmic membrane-bounded vesicle; F:protein binding; F:kinase activity; P:phosphorylation			443.664	1582.22	1.83441	5e-05	0.0162988	yes	440.124	711.124	0.692191	0.01745	0.813263	no	444.544	516.263	0.215781	0.36955	0.994403	no
16	up	Sc5Loc02011700.3	Mock-WT up		subtilisin-like protease	F:serine-type endopeptidase activity; P:proteolysis			146.379	528.243	1.85149	5e-05	0.0162988	yes	145.211	299.476	1.04429	0.0002	0.0557224	no	146.669	196.185	0.419644	0.0822	0.994403	no
17	up	Sc6Loc01487734.5	Mock-WT up		DNA (cytosine-5)-methyltransferase 1	C:nucleus; C:plastid; F:DNA binding; F:chromatin binding; F:DNA (cytosine-5-)-methyltransferase activity; P:regulation of transcription, DNA-templated; P:chromatin modification; P:C-5 methylation of cytosine; C:chromatin; P:methionine metabolic process			62.0162	227.923	1.87783	5e-05	0.0162988	yes	61.521	106.036	0.785408	0.01595	0.779423	no	62.1391	72.2012	0.21652	0.3994	0.994403	no
18	up	Sc3Loc00249172.3	Mock-WT up		polygalacturonase precursor	C:extracellular region; C:mitochondrion; F:polygalacturonase activity; P:cell wall organization; P:starch metabolic process; P:sucrose metabolic process	GH28	PCW (pectin)	27.5643	111.047	2.0103	0.0001	0.027382	yes	27.3442	38.6965	0.500966	0.2226	0.997496	no	27.6189	27.8778	0.0134587	0.96615	0.994403	no
19	up	Sc7Loc00145137.1	Mock-WT up		replication protein a 70 kDa DNA-binding subunit	C:DNA replication factor A complex; F:DNA binding; F:protein binding; F:metal ion binding; P:DNA replication; P:DNA repair; P:DNA recombination			54.8487	228.08	2.05601	5e-05	0.0162988	yes	54.4108	90.7824	0.738519	0.0265	0.931775	no	54.9574	59.0063	0.102555	0.70885	0.994403	no
20	up	Sc3Loc02135666.3	Mock-WT up	diverse	PHD finger protein rhinoceros	F:protein binding; F:zinc ion binding			15.2358	66.7718	2.13177	5e-05	0.0162988	yes	15.1141	26.468	0.808354	0.04365	0.997496	no	15.266	15.0562	-0.0199664	0.94935	0.994403	no
21	up	Sc7Loc01432690.1	Mock-WT up		calreticulin precursor	C:endoplasmic reticulum; C:cytoplasmic membrane-bounded vesicle; F:calcium ion binding; F:unfolded protein binding; P:protein folding			29.9464	140.172	2.22675	5e-05	0.0162988	yes	29.7074	75.2434	1.34074	0.00055	0.107266	no	30.0058	41.2776	0.460116	0.11215	0.994403	no
22	up	Sc5Loc01337381.1	Mock-WT up	defense	cellulose synthase-like protein D5	C:Golgi membrane; C:plastid; C:integral component of membrane; F:cellulose synthase (UDP-forming) activity; F:mannan synthase activity; P:microtubule cytoskeleton organization; P:double-strand break repair via homologous recombination; P:cytokinesis by cell plate formation; P:response to water deprivation; P:response to salt stress; P:plant-type cell wall biogenesis; P:leaf morphogenesis; P:respo…	GT2	CW (β-glycans)/FCW (chitin/chitosan)	8.93072	43.6564	2.28934	5e-05	0.0162988	yes	8.85945	14.9304	0.752962	0.09085	0.997496	no	8.94843	11.2369	0.328544	0.3401	0.994403	no
23	up	Sc2Loc02174369.1	Mock-WT up		protein TPX2-like isoform X1 (cell division)	C:spindle; C:microtubule; P:mitotic nuclear division			6.82442	35.9145	2.39579	5e-05	0.0162988	yes	6.76993	13.8912	1.03696	0.02335	0.885484	no	6.83795	6.85042	0.00262771	0.98265	0.994403	no
24	up	Sc6Loc00142557.1	Mock-WT up		uncharacterised protein	C:spliceosomal complex; F:binding; P:spliceosomal snRNP assembly			7.47819	42.5034	2.50682	0.0002	0.0497855	yes	7.41846	16.3579	1.1408	0.0295	0.982278	no	7.49301	9.87936	0.398871	0.33345	0.994403	no
25	up	Sc6Loc01937915.1	Mock-WT up	defense	peroxidase 12	C:cytoplasmic membrane-bounded vesicle; F:peroxidase activity; F:heme binding; F:metal ion binding; P:response to oxidative stress; P:oxidation-reduction process; P:peroxidase reaction	AA2	different sub.(peroxidase)	52.9174	322.787	2.60877	5e-05	0.0162988	yes	52.4949	121.081	1.20572	0.0014	0.195029	no	53.0223	69.6014	0.392516	0.19875	0.994403	no
26	up	Sc1Loc01149658.2	Mock-WT up	hormones (A)	IAA15 - auxin-responsive AUX IAA family member	C:nucleus; C:plastid; F:protein dimerization activity; P:regulation of transcription, DNA-templated; P:regulation of translation; P:auxin-activated signaling pathway			54.2804	360.357	2.73092	5e-05	0.0162988	yes	53.8469	140.188	1.38043	0.00225	0.247241	no	54.388	70.5809	0.37599	0.2985	0.994403	no
27	up	Sc5Loc01336563.3	Mock-WT up		kinesin-like protein KIN12B	C:kinesin complex; C:microtubule; C:plastid; F:microtubule motor activity; F:ATP binding; F:microtubule binding; P:DNA replication initiation; P:regulation of DNA replication; P:DNA methylation; P:methylation-dependent chromatin silencing; P:microtubule-based movement; P:cell proliferation; P:xylem development; P:RNA interference; P:cell wall macromolecule metabolic process; P:histone H3-K9 methy…			4.45311	31.8978	2.84057	5e-05	0.0162988	yes	4.41756	10.2473	1.21391	0.0136	0.708653	no	4.46194	6.18209	0.470423	0.23335	0.994403	no
28	up	Sc6Loc00413895.1	Mock-WT up		kinesin-like protein NACK1	C:kinesin complex; C:microtubule; F:microtubule motor activity; F:ATP binding; F:microtubule binding; F:kinase activity; P:microtubule cytoskeleton organization; P:cytokinesis by cell plate formation; P:microtubule-based movement; P:cell proliferation; P:pollen development; P:embryo sac cellularization; P:response to cyclopentenone; P:histone phosphorylation; C:tubulin complex			3.01452	21.8458	2.85736	0.0002	0.0497855	yes	2.99044	8.18273	1.45223	0.02015	0.833599	no	3.02049	3.56156	0.237725	0.6421	0.994403	no
29	up	Sc7Loc01434028.2	Mock-WT up		uncharacterised protein	C:mitochondrion			9.74359	190.194	4.28688	5e-05	0.0162988	yes	9.66576	54.3506	2.49134	0.00045	0.0930818	no	9.76291	9.36489	-0.0600485	0.90245	0.994403	no
30	up	Sc0Loc00358684.1	Mock-WT up		endoglucanase 8	C:extracellular region; C:cytoplasmic membrane-bounded vesicle; F:cellulase activity; P:cellulose catabolic process; P:cell wall organization; P:starch metabolic process; P:sucrose metabolic process	GH9	glucans	2.75446	69.5419	4.65804	0.0001	0.027382	yes	2.73248	13.9987	2.35701	0.00175	0.221213	no	2.75993	3.89721	0.497811	0.38055	0.994403	no
31	up	Sc7Loc01995284.2	Mock-WT up	diverse	ACT domain-containing protein	F:amino acid binding; F:nucleotidyltransferase activity; P:metabolic process			0	3.54429	inf	0.0001	0.027382	yes	0	0.252431	inf	1	1	no	0	0.4962	inf	1	1	no
32	up	Sc0Loc00067376.1	Mock-WT up		uncharacterised protein	F:protein binding			0	16.4542	inf	5e-05	0.0162988	yes	0	0	0	1	1	no	0	0	0	1	1	no
33	up	Sc4Loc02030575.3	Mock-WT up		uncharacterised protein	-			0	78.2416	inf	5e-05	0.0162988	yes	0	12.9471	inf	0.002	0.235182	no	0	0	0	1	1	no
34	up	Sc3Loc00344341.2	Mock-WT up		type I inositol -trisphosphate 5-phosphatase cvp2-like	P:phosphatidylinositol dephosphorylation			0	2.16503	inf	0.0001	0.027382	yes	0	1.54468	inf	1	1	no	0	0.172354	inf	1	1	no
35	up	Sc5Loc00399660.1	Mock-WT up		uncharacterised protein	C:plastid			0	7.45604	inf	5e-05	0.0162988	yes	0	1.44422	inf	1	1	no	0	0	0	1	1	no
36	up	Sc3Loc00972435.4	Mock-WT up	defense	disease resistance protein rga4	F:ATP binding; F:ADP binding; P:apoptotic process; P:defense response			0	4.78028	inf	5e-05	0.0162988	yes	0	1.09312	inf	1	1	no	0	0.314965	inf	1	1	no
37	up	Sc2Loc01363989.1	Mock-WT up	hormones (SA or ?)	probable E3 ubiquitin-protein ligase BAH1-like 1	F:ubiquitin-protein transferase activity; F:zinc ion binding; F:ligase activity; P:phosphate ion transport; P:plant-type hypersensitive response; P:systemic acquired resistance; P:salicylic acid biosynthetic process; P:response to nitrate; P:regulation of salicylic acid metabolic process; P:cellular response to phosphate starvation; P:protein ubiquitination; P:defense response to bacterium			0	41.2486	inf	5e-05	0.0162988	yes	0	20.8442	inf	0.00205	0.235182	no	0	13.9405	inf	0.002	0.324262	no
38	up	Sc6Loc01929034.2	Mock-WT/-tf1 up		beta-fructofuranosidase insoluble isoenzyme 3	C:cell wall; C:cytoplasmic membrane-bounded vesicle; C:apoplast; F:sucrose alpha-glucosidase activity; P:starch metabolic process; P:sucrose metabolic process; C:glucosidase II complex	GH32	ESR (sucrose/inulin)	11.1136	40.4467	1.86369	0.0001	0.027382	yes	11.025	52.509	2.25179	5e-05	0.0220194	yes	11.1357	26.0546	1.22635	0.00025	0.0920203	no
39	up	Sc3Loc01478542.1	Mock-WT/-tf1 up	hormones (A)	probable indole-3-acetic acid-amido synthetase -like	F:ligase activity; P:metabolic process; P:response to light stimulus; P:response to auxin			28.5193	175.022	2.61752	5e-05	0.0162988	yes	28.2917	78.4238	1.47091	0.0001	0.0390057	yes	28.5758	33.9959	0.250565	0.40415	0.994403	no
40	up	Sc4Loc00176125.3	Mock-WT/-tf1 up		aspartic proteinase Asp1	C:extracellular region; C:cytoplasmic membrane-bounded vesicle; F:aspartic-type endopeptidase activity; P:proteolysis; P:protein catabolic process			64.1772	461.487	2.84616	5e-05	0.0162988	yes	63.6646	187.008	1.55453	5e-05	0.0220194	yes	64.3045	71.1076	0.145085	0.60695	0.994403	no
41	up	Sc4Loc00273265.2	Mock-WT/-tf1 up		aspartic proteinase asp1	F:aspartic-type endopeptidase activity; P:proteolysis			55.8306	428.257	2.93935	5e-05	0.0162988	yes	55.3847	179.078	1.69303	5e-05	0.0220194	yes	55.9413	61.5483	0.137805	0.6271	0.994403	no
42	up	Sc3Loc02064152.1	Mock-WT/-tf1 up		pectinesterase 11	C:cell wall; F:pectinesterase activity; F:aspartyl esterase activity; P:cell wall modification; P:starch metabolic process; P:sucrose metabolic process	CE8	pectin	63.263	607.706	3.26394	5e-05	0.0162988	yes	62.7582	305.58	2.28367	5e-05	0.0220194	yes	63.3884	139.493	1.1379	0.0004	0.118426	no
43	up	Sc2Loc00096015.6	Mock-WT/-tf1 up	hormones (A)	probable indole-3-acetic acid-amido synthetase -like	F:ligase activity; P:metabolic process			14.6525	277.131	4.24135	5e-05	0.0162988	yes	14.5356	138.597	3.25324	5e-05	0.0220194	yes	14.6816	33.4254	1.18694	0.0006	0.154177	no
44	up	Sc5Loc01340991.1	Mock-WT/-tf1 up		2-succinylbenzoate--CoA ligase	F:ligase activity; P:metabolic process			0	34.8656	inf	5e-05	0.0162988	yes	0	4.87392	inf	5e-05	0.0220194	yes	0	0.193924	inf	1	1	no
45	up	Sc0Loc01380414.1	Mock-WT/-tf1 up		uncharacterised protein	-			0	11.8358	inf	0.0001	0.027382	yes	0	20.6196	inf	5e-05	0.0220194	yes	0	2.73575	inf	0.03515	0.994403	no
46	up	Sc3Loc02041675.1	Mock-tf1 up		cytochrome P450	F:monooxygenase activity; F:iron ion binding; F:oxidoreductase activity, acting on paired donors, with incorporation or reduction of molecular oxygen; F:hydrolase activity, acting on ester bonds; F:heme binding; P:oxidation-reduction process			61.2181	98.6334	0.688119	0.08975	0.996958	no	60.7291	157.384	1.37383	5e-05	0.0220194	yes	61.3394	120.015	0.96833	0.00055	0.149809	no
47	up	Sc0Loc01516303.1	Mock-tf1 up	defense	peroxidase 2	F:peroxidase activity; F:heme binding; F:metal ion binding; P:response to oxidative stress; P:oxidation-reduction process; P:peroxidase reaction			319.829	393.639	0.299574	0.49425	0.996958	no	317.274	835.518	1.39694	5e-05	0.0220194	yes	320.463	463.405	0.532117	0.0662	0.994403	no
48	up	Sc5Loc01340403.1	Mock-tf1 up	defense	2-hydroxy-1,4-benzoxazin-3-one monooxygenase	C:integral component of membrane; F:monooxygenase activity; F:iron ion binding; F:oxidoreductase activity, acting on paired donors, with incorporation or reduction of molecular oxygen; F:heme binding; P:oxidation-reduction process			10.9679	33.7049	1.61968	0.0022	0.213618	no	10.8803	35.9231	1.7232	5e-05	0.0220194	yes	10.9896	8.7593	-0.327254	0.3892	0.994403	no
49	up	Sc5Loc00374415.2	Mock-tf1 up		meiotic recombination protein DMC1 homolog	C:nucleus; F:damaged DNA binding; F:ATP binding; F:DNA-dependent ATPase activity; P:meiotic DNA recombinase assembly; P:DNA strand renaturation; P:response to ionizing radiation; P:chiasma assembly			27.2644	33.9977	0.31842	0.55675	0.996958	no	27.0466	90.1211	1.73642	0.00015	0.0455067	yes	27.3184	21.82	-0.324221	0.39955	0.994403	no
50	up	Sc0Loc00245447.2	Mock-tf1 up	defense	chitinase 5-like	C:cytoplasmic membrane-bounded vesicle; F:chitinase activity; F:chitin binding; P:carbohydrate metabolic process; P:chitin catabolic process; P:cell wall macromolecule catabolic process; P:response to other organism	GH19/CBM18	chitin/chitinbindding	27.3163	45.3911	0.732647	0.18225	0.996958	no	27.0983	93.4891	1.78659	0.00015	0.0455067	yes	27.3704	48.1779	0.815752	0.0262	0.994403	no
51	up	Sc4Loc00580338.2	Mock-tf1 up	defense	xylanase inhibitor protein 1-like	C:extracellular region; C:cytoplasmic membrane-bounded vesicle; F:hydrolase activity, hydrolyzing O-glycosyl compounds; P:defense response; P:xylan catabolic process	GH18	FCW (chitin)	20.4708	63.2496	1.62749	0.00885	0.441485	no	20.3074	109.769	2.4344	5e-05	0.0220194	yes	20.5114	73.1909	1.83524	0.0002	0.0801118	no
52	up	Sc4Loc01458017.2	Mock-tf1 up	defense	disease resistance protein rga3	F:ATP binding; F:ADP binding; P:apoptotic process			6.46905	8.98007	0.473174	0.41665	0.996958	no	6.41739	37.6401	2.55221	5e-05	0.0220194	yes	6.48187	7.01533	0.114101	0.78295	0.994403	no
53	up	Sc4Loc00790813.1	Mock-tf1 up		uncharacterised protein	C:cytoplasmic membrane-bounded vesicle			142.045	438.439	1.62603	0.01955	0.649658	no	140.91	1287.29	3.19149	0.00015	0.0455067	yes	142.326	484.3	1.7667	0.0013	0.260363	no
54	up	Sc7Loc00843293.2	Mock-tf1 up		uncharacterised protein	-			8.12485	99.4451	3.61349	0.00025	0.0580127	no	8.05998	92.8538	3.52611	5e-05	0.0220194	yes	8.14096	0.292462	-4.79888	0.24205	0.994403	no
55	up	Sc6Loc00112528.1	Mock-tf1 up		uncharacterised protein	F:protein binding			0	0	0	1	1	no	0	8.23364	inf	5e-05	0.0220194	yes	0	0	0	1	1	no
56	up	Sc4Loc01949949.1	Mock-tf1 up		phosphatidylinositol-4-phosphate 5-kinase 9	F:phosphatidylinositol phosphate kinase activity; P:phosphatidylinositol phosphorylation			0	2.13036	inf	1	1	no	0	2.45658	inf	5e-05	0.0220194	yes	0	0	0	1	1	no
57	up	Sc2Loc01879552.3	Mock-tf1/-cdc42 up		vacuolar processing enzyme 1	F:peptidase activity; P:proteolysis			414.569	489.468	0.2396	0.4564	0.996958	no	411.259	800.493	0.960842	5e-05	0.0220194	yes	415.391	893.835	1.10554	5e-05	0.0261904	yes
58	up	Sc2Loc01270200.1	Mock-tf1/-cdc42 up	hormones (A)	auxin-induced protein 5NG4	C:integral component of membrane; C:cytoplasmic membrane-bounded vesicle; F:transmembrane transporter activity; P:transmembrane transport			145.983	203.263	0.477547	0.21785	0.996958	no	144.817	351.06	1.27749	0.00015	0.0455067	yes	146.272	516.806	1.82097	5e-05	0.0261904	yes
59	up	Sc6Loc01460943.1	Mock-tf1/-cdc42 up	defense	glucan endo-1,3-beta-d-glucosidase	F:glucan endo-1,3-beta-D-glucosidase activity; P:defense response; P:starch metabolic process; P:sucrose metabolic process	GH17	FCW (β-1,3-glucan)	58.4282	107.391	0.87814	0.05275	0.99269	no	57.9617	177.398	1.61382	5e-05	0.0220194	yes	58.544	179.937	1.6199	5e-05	0.0261904	yes
60	up	Sc7Loc01931675.3	Mock-tf1/-cdc42 up	defense?	uncharacterised protein	C:cytoplasmic membrane-bounded vesicle			32.1314	59.1695	0.880871	0.06065	0.996958	no	31.8749	119.191	1.90278	5e-05	0.0220194	yes	32.1951	86.265	1.42193	5e-05	0.0261904	yes
61	up	Sc2Loc00083431.2	Mock-tf1/-cdc42 up	defense	chitinase 5-like	C:cytoplasmic membrane-bounded vesicle; F:chitinase activity; F:chitin binding; P:carbohydrate metabolic process; P:chitin catabolic process; P:cell wall macromolecule catabolic process; P:response to other organism	GH19/CBM18	chitin/chitinbindding	21.7634	86.4666	1.99024	0.00065	0.111438	no	21.5897	119.627	2.47012	5e-05	0.0220194	yes	21.8066	74.2453	1.76754	5e-05	0.0261904	yes
62	up	Sc7Loc01583692.1	Mock-tf1/-cdc42 up	defense	tyrosine N-monooxygenase	C:membrane; C:cytoplasmic membrane-bounded vesicle; F:iron ion binding; F:oxidoreductase activity, acting on paired donors, with incorporation or reduction of molecular oxygen, NAD(P)H as one donor, and incorporation of one atom of oxygen; F:heme binding; P:secondary metabolite biosynthetic process; P:oxidation-reduction process			0	2.29888	inf	0.01055	0.46884	no	0	9.30503	inf	5e-05	0.0220194	yes	0	12.5301	inf	5e-05	0.0261904	yes
63	up	Sc2Loc00173140.3	Mock- cdc42 up		subtilisin-like protease	C:cytoplasmic membrane-bounded vesicle; F:serine-type endopeptidase activity; P:proteolysis			28.9606	28.3599	-0.0302395	0.9462	0.996958	no	28.7294	61.0275	1.08693	0.0023	0.247241	no	29.018	67.3174	1.21403	5e-05	0.0261904	yes
64	up	Sc6Loc01135291.2	Mock- cdc42 up		bidirectional sugar transporter SWEET13-like	C:integral component of plasma membrane; F:sugar transmembrane transporter activity; P:carbohydrate transmembrane transport			133.801	145.67	0.12261	0.7781	0.996958	no	132.733	323.351	1.28458	0.00035	0.0770677	no	134.066	315.206	1.23335	0.0001	0.0453967	yes
65	up	Sc1Loc02043411.1	Mock- cdc42 up		acyl transferase 5	F:transferase activity, transferring acyl groups other than amino-acyl groups; P:metabolic process			159.873	220.567	0.464293	0.3343	0.996958	no	158.598	248.543	0.648124	0.12145	0.997496	no	160.19	388.578	1.27842	5e-05	0.0261904	yes
66	up	Sc6Loc01509737.4	Mock- cdc42 up	hormones (J)	jasmonate induced protein	-			144.539	92.4905	-0.644086	0.13925	0.996958	no	143.385	228.947	0.675128	0.05255	0.997496	no	144.826	363.175	1.32634	5e-05	0.0261904	yes
67	up	Sc1Loc01953392.2	Mock- cdc42 up	defense	reticuline oxidase-like	F:UDP-N-acetylmuramate dehydrogenase activity; F:flavin adenine dinucleotide binding; P:oxidation-reduction process; P:amino sugar metabolic process	AA7	gluco-/chitooligosaccharide (oxidase)	28.161	18.0044	-0.64535	0.23385	0.996958	no	27.9363	31.842	0.188794	0.6597	0.997496	no	28.2168	71.47	1.34078	0.0001	0.0453967	yes
68	up	Sc0Loc01450153.1	Mock- cdc42 up	defense	hydroquinone glucosyltransferase	C:mitochondrion; F:transferase activity, transferring hexosyl groups; P:metabolic process	GT1	CW (β-glycans)	43.8683	36.957	-0.247334	0.6005	0.996958	no	43.5183	65.2944	0.585338	0.11875	0.997496	no	43.9553	112.042	1.34993	5e-05	0.0261904	yes
69	up	Sc4Loc01484958.4	Mock- cdc42 up		fatty acyl CoA reductase	C:intracellular membrane-bounded organelle; F:fatty-acyl-CoA reductase (alcohol-forming) activity; P:suberin biosynthetic process; P:long-chain fatty-acyl-CoA metabolic process; P:oxidation-reduction process			79.5208	57.6959	-0.462863	0.2514	0.996958	no	78.886	157.099	0.993831	0.00245	0.257288	no	79.6784	209.833	1.39698	5e-05	0.0261904	yes
70	up	Sc1Loc01436284.1	Mock- cdc42 up	hormones (A)	auxin-induced protein 5NG4	C:integral component of membrane; F:transmembrane transporter activity; P:transmembrane transport			41.345	69.5446	0.750225	0.1329	0.996958	no	41.015	94.2191	1.19987	0.0055	0.44694	no	41.427	109.451	1.40164	5e-05	0.0261904	yes
71	up	Sc3Loc01987697.1	Mock- cdc42 up		serine carboxypeptidase-like 18	C:cytoplasmic membrane-bounded vesicle; F:serine-type carboxypeptidase activity; F:transferase activity; P:proteolysis			18.0522	24.7329	0.454254	0.40835	0.996958	no	17.9081	31.1613	0.79914	0.08235	0.997496	no	18.088	47.8714	1.40413	5e-05	0.0261904	yes
72	up	Sc2Loc00322854.8	Mock- cdc42 up	diverse	transcription factor bHLH112	F:protein dimerization activity			12.8626	20.3314	0.660531	0.2192	0.996958	no	12.7599	27.0554	1.0843	0.0166	0.800789	no	12.8881	35.6456	1.46769	5e-05	0.0261904	yes
73	up	Sc2Loc00255201.3	Mock- cdc42 up		GDSL esterase/lipase	C:cytoplasmic membrane-bounded vesicle; F:lipase activity; P:lipid catabolic process			77.252	88.7022	0.199398	0.65365	0.996958	no	76.6353	204.076	1.41303	0.0003	0.0694169	no	77.4052	218.404	1.4965	5e-05	0.0261904	yes
74	up	Sc2Loc00251684.1	Mock- cdc42 up	hormones (A)	auxin-induced protein 5NG4	C:integral component of membrane; F:transmembrane transporter activity; P:transmembrane transport			36.3495	40.9758	0.172835	0.7458	0.996958	no	36.0591	59.7028	0.727432	0.1003	0.997496	no	36.4216	104.474	1.52028	5e-05	0.0261904	yes
75	up	Sc3Loc01734780.3	Mock- cdc42 up	hormones (CK)	cytokinin oxidase dehydrogenase (scckx1)	C:extracellular space; C:cytoplasmic membrane-bounded vesicle; F:UDP-N-acetylmuramate dehydrogenase activity; F:cytokinin dehydrogenase activity; F:flavin adenine dinucleotide binding; P:cytokinin metabolic process; P:oxidation-reduction process; P:amino sugar metabolic process	AA7	gluco-/chitooligosaccharide (oxidase)	47.24	55.6437	0.23621	0.58445	0.996958	no	46.863	91.8924	0.971497	0.00985	0.622557	no	47.3336	136.877	1.53194	5e-05	0.0261904	yes
76	up	Sc3Loc01925247.1	Mock- cdc42 up	defense	cytochrome p450 CYP710A8b	C:cytoplasmic membrane-bounded vesicle; F:monooxygenase activity; F:iron ion binding; F:oxidoreductase activity, acting on paired donors, with incorporation or reduction of molecular oxygen; F:heme binding; P:electron transport chain			14.9501	30.5648	1.03172	0.0737	0.996958	no	14.8308	33.4597	1.17383	0.0183	0.818701	no	14.9797	44.1871	1.56062	0.0001	0.0453967	yes
77	up	Sc0Loc00692741.1	Mock- cdc42 up		bifunctional monodehydroascorbate reductase and carbonic anhydrase nectarin-3	C:cytoplasmic membrane-bounded vesicle; F:carbonate dehydratase activity; F:zinc ion binding; P:one-carbon metabolic process; P:nitrogen compound metabolic process			22.2147	18.3491	-0.275809	0.64105	0.996958	no	22.0374	66.7893	1.59966	0.00145	0.197954	no	22.2588	67.3587	1.59749	0.0001	0.0453967	yes
78	up	Sc6Loc00348292.4	Mock- cdc42 up	hormones (A)	auxin-induced protein 5NG4	C:integral component of membrane; F:transmembrane transporter activity; P:transmembrane transport			44.8223	74.7286	0.737443	0.1154	0.996958	no	44.4644	118.357	1.41243	0.00055	0.107266	no	44.9112	138.505	1.62479	5e-05	0.0261904	yes
79	up	Sc2Loc00158220.1	Mock- cdc42 up		vacuolar-processing enzyme	F:peptidase activity; P:proteolysis			69.1888	87.931	0.345834	0.36875	0.996958	no	68.6362	156.584	1.1899	0.0003	0.0694169	no	69.326	227.01	1.71129	5e-05	0.0261904	yes
80	up	Sc6Loc01250185.2	Mock- cdc42 up	defense	glutathione S-transferase	F:protein binding; F:transferase activity; P:metabolic process			42.6511	56.9714	0.417655	0.4956	0.996958	no	42.3105	136.772	1.69269	0.0018	0.225446	no	42.7356	155.521	1.8636	5e-05	0.0261904	yes
81	up	Sc5Loc00305995.11	Mock- cdc42 up		calcium-transporting ATPase plasma membrane-type-like	C:integral component of membrane; F:calcium-transporting ATPase activity; F:calmodulin binding; F:ATP binding; F:metal ion binding; P:metabolic process; P:calcium ion transmembrane transport; C:sarcoplasmic reticulum			10.727	22.6665	1.07932	0.0426	0.901753	no	10.6413	32.831	1.62539	0.001	0.155136	no	10.7482	42.0629	1.96845	5e-05	0.0261904	yes
82	up	Sc7Loc02037030.1	Mock- cdc42 up		probable beta-D-xylosidase 7	C:cytoplasmic membrane-bounded vesicle; F:hydrolase activity, hydrolyzing O-glycosyl compounds; P:carbohydrate metabolic process	GH3	CW (β-glycans)	9.8054	4.63028	-1.08248	0.10505	0.996958	no	9.72711	3.35528	-1.53558	0.0219	0.864101	no	9.82484	39.0998	1.99266	5e-05	0.0261904	yes
83	up	Sc7Loc01335193.1	Mock- cdc42 up		cytochrome P450	C:cytoplasmic membrane-bounded vesicle; F:monooxygenase activity; F:iron ion binding; F:oxidoreductase activity, acting on paired donors, with incorporation or reduction of molecular oxygen; F:heme binding; P:oxidation-reduction process			30.4025	47.0288	0.629355	0.16855	0.996958	no	30.1599	64.7548	1.10236	0.00415	0.370299	no	30.4627	122.744	2.01053	5e-05	0.0261904	yes
84	up	Sc7Loc01659296.1	Mock- cdc42 up		uncharacterised protein	-			0	1253.9	inf	0.0007	0.111438	no	0	642.301	inf	0.0067	0.492786	no	0	667.591	inf	5e-05	0.0261904	yes
85	up	Sc0Loc01984922.3	Mock- cdc42 up	defense?	methyltransferase	C:mitochondrion; F:methyltransferase activity; P:toxin catabolic process; P:response to cyclopentenone; P:methylation			0	1.75839	inf	1	1	no	0	0.362417	inf	1	1	no	0	6.45407	inf	5e-05	0.0261904	yes
86	down	Sc2Loc01482568.1	Mock-WT down		no hit	-			15.2943	0	-inf	5e-05	0.0162988	yes	15.1722	0.678283	-4.4834	0.2402	0.997496	no	15.3246	11.5958	-0.402253	0.55455	0.994403	no
87	down	Sc2Loc00409170.1	Mock-WT down		no hit	-			18.9403	0	-inf	5e-05	0.0162988	yes	18.789	3.99423	-2.2339	0.0161	0.779423	no	18.9778	20.2345	0.0925042	0.8347	0.994403	no
88	down	Sc0Loc01907225.1	Mock-WT down		uncharacterised protein	-			72.205	0	-inf	0.00015	0.0387481	yes	71.6285	31.2418	-1.19706	0.2152	0.997496	no	72.3482	71.7879	-0.0112157	0.9557	0.994403	no
89	down	Sc2Loc00281730.1	Mock-WT down		uncharacterised protein	-			8.20252	0	-inf	5e-05	0.0162988	yes	8.137	1.03467	-2.97533	0.09935	0.997496	no	8.21878	6.57902	-0.321051	0.63825	0.994403	no
90	down	Sc3Loc01905034.2	Mock-WT down	defense	disease resistance protein rga4	F:ATP binding; F:ADP binding; P:apoptotic process; P:defense response			60.6244	6.32289	-3.26124	5e-05	0.0162988	yes	60.14	48.0937	-0.322477	0.30195	0.997496	no	60.7446	51.0422	-0.251064	0.3242	0.994403	no
91	down	Sc2Loc02172093.1	Mock-WT down		vamp protein sec22	-			198.98	26.1061	-2.93017	5e-05	0.0162988	yes	197.391	23.3288	-3.08087	0.0002	0.0557224	no	199.375	197.162	-0.0161016	0.9517	0.994403	no
92	down	Sc7Loc01986229.1	Mock-WT/-tf1 down		cortical cell-delineating protein	-			39.7991	0	-inf	5e-05	0.0162988	yes	39.4814	0	-inf	5e-05	0.0220194	yes	39.878	42.4333	0.089604	0.85965	0.994403	no
93	down	Sc6Loc00141849.7	Mock-WT/-tf1 down		uncharacterised protein	C:cytoplasmic membrane-bounded vesicle			130.252	20.7641	-2.64914	5e-05	0.0162988	yes	129.212	14.4121	-3.16439	5e-05	0.0220194	yes	130.51	130.824	0.0034672	0.98855	0.994403	no
94	down	Sc5Loc00211543.2	Mock-WT/-tf1 down		Acyl-[acyl-carrier-protein] desaturase	C:plastid; F:acyl-[acyl-carrier-protein] desaturase activity; P:fatty acid metabolic process; P:oxidation-reduction process			226.986	72.4558	-1.64743	0.0001	0.027382	yes	225.174	45.8314	-2.29664	5e-05	0.0220194	yes	227.436	209.038	-0.121695	0.6103	0.994403	no
95	down	Sc5Loc01966588.3	Mock-WT/-tf1 down	defense	sarcosine oxidase	C:mitochondrion; F:oxidoreductase activity; P:oxidation-reduction process			326.159	105.562	-1.62749	5e-05	0.0162988	yes	323.557	148.571	-1.12287	0.00015	0.0455067	yes	326.806	249.778	-0.387788	0.10315	0.994403	no
96	down	Sc0Loc01769442.1	Mock-tf1 down	defense	wound-induced protein 1-like	-			38.4414	8.18605	-2.23142	0.10845	0.996958	no	38.1347	0	-inf	5e-05	0.0220194	yes	38.5176	9.64997	-1.99692	0.08565	0.994403	no
97	down	Sc6Loc00023701.1	Mock-tf1 down		uncharacterised protein	C:intracellular; C:plasma membrane; F:nucleic acid binding; F:zinc ion binding; P:fatty acid beta-oxidation; P:autophagy; P:megagametogenesis; P:systemic acquired resistance; P:salicylic acid biosynthetic process; P:hormone-mediated signaling pathway; P:protein import into peroxisome matrix; P:proteolysis involved in cellular protein catabolic process; P:regulation of cell cycle; P:microgametogen…			5.82474	1.58124	-1.88114	0.1146	0.996958	no	5.77824	0	-inf	5e-05	0.0220194	yes	5.83629	10.5745	0.857462	0.1684	0.994403	no
98	down	Sc5Loc00156310.1	Mock-tf1 down	hormone (GA)	transcription factor bHLH137-like isoform X2	C:nucleus; F:sequence-specific DNA binding transcription factor activity; F:protein dimerization activity; P:regulation of transcription, DNA-templated; C:transcription factor complex; P:regulation of transcription, DNA-templated			4.1038	2.72176	-0.592419	0.54275	0.996958	no	4.07104	0	-inf	0.0001	0.0390057	yes	4.11193	3.78393	-0.119933	0.87585	0.994403	no
99	down	Sc7Loc01852556.3	Mock-tf1 down	defense	lipoxygenase 2	F:protein binding; F:oxidoreductase activity, acting on single donors with incorporation of molecular oxygen, incorporation of two atoms of oxygen; F:metal ion binding; P:oxylipin biosynthetic process; P:oxidation-reduction process			14.4056	2.04512	-2.81637	0.00055	0.103151	no	14.2906	1.56619	-3.18974	0.00015	0.0455067	yes	14.4341	17.2945	0.260834	0.37675	0.994403	no
100	down	Sc7Loc01353020.1	Mock-tf1 down	defense	peroxidase 15-like	F:peroxidase activity; F:heme binding; F:metal ion binding; P:response to oxidative stress; P:oxidation-reduction process; P:peroxidase reaction	AA2	different substrates (peroxidase)	56.5037	13.5627	-2.0587	0.00115	0.157447	no	56.0528	9.75603	-2.52242	0.00015	0.0455067	yes	56.6157	46.2382	-0.292119	0.3311	0.994403	no
101	down	Sc3Loc01976887.2	Mock-tf1 down		Hexokinase-6	C:mitochondrion; C:chloroplast outer membrane; C:integral component of membrane; F:glucokinase activity; F:ATP binding; F:glucose binding; P:cellular glucose homeostasis; P:glycolytic process; P:response to glucose; P:carbohydrate phosphorylation; P:glucose 6-phosphate metabolic process; P:starch metabolic process; P:sucrose metabolic process; P:galactose metabolic process; P:gluconeogenesis; P:s…			169.699	62.4486	-1.44224	0.00525	0.331234	no	168.344	39.7674	-2.08175	5e-05	0.0220194	yes	170.035	144.824	-0.231534	0.4334	0.994403	no
102	down	Sc2Loc01760074.2	Mock-tf1 down	defense	polyphenol oxidase	F:catechol oxidase activity; F:monophenol monooxygenase activity; F:metal ion binding; P:pigment biosynthetic process; P:oxidation-reduction process; P:electron transport; P:tyrosine metabolic process; P:riboflavin metabolic process; P:coumarin biosynthetic process; P:lignin biosynthetic process; P:stilbene biosynthetic process; P:alkaloid biosynthetic process			74.9309	33.4085	-1.16535	0.00565	0.343783	no	74.3328	21.4263	-1.79461	5e-05	0.0220194	yes	75.0794	52.9923	-0.502635	0.0592	0.994403	no
103	down	Sc1Loc00288620.3	Mock-tf1 down		uncharacterised protein	C:cytoplasmic membrane-bounded vesicle			100.001	68.0866	-0.55457	0.1801	0.996958	no	99.2029	28.6725	-1.79071	0.00015	0.0455067	yes	100.199	78.5765	-0.350702	0.21265	0.994403	no
104	down	Sc7Loc00169609.1	Mock-tf1 down		uncharacterised protein	C:mitochondrion; F:protein binding			77.7287	27.0268	-1.52405	0.0023	0.218676	no	77.1084	24.7813	-1.63764	5e-05	0.0220194	yes	77.8828	61.8156	-0.333333	0.22335	0.994403	no
105	down	Sc1Loc01758114.1	Mock-tf1 down	defense?	proline dehydrogenase mitochondrial-like	C:cytoplasmic membrane-bounded vesicle; F:proline dehydrogenase activity; P:proline catabolic process; P:oxidation-reduction process; P:arginine metabolic process; P:proline biosynthetic process			301.731	138.496	-1.12342	0.004	0.290307	no	299.323	96.9469	-1.62644	5e-05	0.0220194	yes	302.329	222.619	-0.441543	0.0798	0.994403	no
106	down	Sc2Loc00334760.3	Mock-tf1 down		uncharacterised protein	-			424.129	193.889	-1.12927	0.0104	0.46884	no	420.745	144.799	-1.53889	0.0001	0.0390057	yes	424.97	343.567	-0.306771	0.2671	0.994403	no
107	down	Sc2Loc01434302.1	Mock-tf1 down		Solute carrier family 22 member 3	C:integral component of membrane; F:transmembrane transporter activity; P:transmembrane transport			202.585	68.3447	-1.56762	0.0003	0.0651952	no	200.967	69.8486	-1.52466	5e-05	0.0220194	yes	202.986	153.784	-0.400475	0.12205	0.994403	no
108	down	Sc2Loc00332604.1	Mock-tf1 down		aldose 1-epimerase-like	C:cytoplasmic membrane-bounded vesicle; F:aldose 1-epimerase activity; F:carbohydrate binding; P:gluconeogenesis; P:glycolytic process			133.43	79.7023	-0.743391	0.08705	0.996958	no	132.364	46.7772	-1.50063	0.00015	0.0455067	yes	133.695	147.936	0.146032	0.58855	0.994403	no
109	down	Sc6Loc01697567.1	Mock-tf1 down	defense	glucan endo-1,3 -beta-glucosidase 12-like	C:cytoplasmic membrane-bounded vesicle; F:hydrolase activity, hydrolyzing O-glycosyl compounds; P:carbohydrate metabolic process	GH17		630.233	337.776	-0.89982	0.0123	0.514983	no	625.205	228.021	-1.45516	5e-05	0.0220194	yes	631.482	509.081	-0.310848	0.19555	0.994403	no
110	down	Sc6Loc01354353.2	Mock-tf1 down		anthocyanin 5-aromatic acyltransferase	F:transferase activity, transferring acyl groups other than amino-acyl groups; P:metabolic process			229.659	105.609	-1.12076	0.0052	0.331131	no	227.826	87.1862	-1.38576	0.0001	0.0390057	yes	230.115	199.869	-0.203298	0.41025	0.994403	no
111	down	Sc2Loc00151682.1	Mock-tf1 down	defense	uncharacterised protein	P:response to stress			345.752	177.841	-0.959151	0.00825	0.419891	no	342.993	148.652	-1.20624	0.00015	0.0455067	yes	346.438	308.555	-0.167066	0.4857	0.994403	no
112	down	Sc2Loc01810979.2	Mock- cdc42 down		trehalose-phosphate phosphatase	F:trehalose-phosphatase activity; P:trehalose biosynthetic process; P:dephosphorylation; P:starch metabolic process; P:sucrose metabolic process			4.73969	1.77257	-1.41895	0.22665	0.996958	no	4.70186	3.23486	-0.539529	0.5803	0.997496	no	4.74908	0	-inf	5e-05	0.0261904	yes
							AA	auxiliary activities (redox enzymes that act in conjunction with CAZymes)
							CBM	carbohydrate binding molecules
							CE	carbohydrate esterases
							GH	glycosyl hydrolases
							GT	glycosyl transfrase
							CW	cell wall
							ESR	energy storage and recovery
							FCW	fungal cell wall
							PCW	plant cell wall
