# Supplementary material for: Cross-talk of the biotrophic pathogen Claviceps purpurea and its host Secale cereale
Source: BMC Genomics. 2017 Apr 4;18:273. doi: 10.1186/s12864-017-3619-4 (PMC5379732; doi:10.1186/s12864-017-3619-4)
Supplement: Supplementary file 3 — GO term distribution of in planta expressed Cp20.1 genes (XLSX 8 kb) [file 12864_2017_3619_MOESM3_ESM.xlsx]

## Sheet: Tabelle1
	GO term distribution of in planta expressed Cp20.1 genes
	high expression	medium expression	low expression
# genes	266	759	977
# genes with GO term	211	607	481
# genes w/o GO term	55	152	496
% genes w/o GO term	20.68	20.03	50.77
# GO terms in:
cellular component	247	602	547
w/o duplicates	113	153	178
molecular function	344	948	1133
w/o duplicates	129	314	348
biological process	510	1169	1194
w/o duplicates	196	387	464
