# Supplementary material for: Cross-talk of the biotrophic pathogen Claviceps purpurea and its host Secale cereale
Source: BMC Genomics. 2017 Apr 4;18:273. doi: 10.1186/s12864-017-3619-4 (PMC5379732; doi:10.1186/s12864-017-3619-4)
Supplement: Supplementary file 4 — Overview of GO terms “biological process” for in planta expressed Cp20.1 genes (XLSX 17 kb) [file 12864_2017_3619_MOESM4_ESM.xlsx]

## Sheet: Table S3
	Overview of GO terms “biological process” for in planta expressed Cp20.1 genes	Expression				Expression
		high	medium	low		high	medium	low
GO Class ID	Definitions	Counts	Counts	Counts		Fractions	Fractions	Fractions
GO:0008152	metabolism	127	284	310		29.47%	31.73%	30.42%
GO:0009058	biosynthesis	46	130	120		10.67%	14.53%	11.78%
GO:0006139	nucleobase, nucleoside, nucleotide and nucleic acid metabolism	35	81	117		8.12%	9.05%	11.48%
GO:0016043	cell organization and biogenesis	26	44	61		6.03%	4.92%	5.99%
GO:0006810	transport	25	37	51		5.80%	4.13%	5.00%
GO:0019538	protein metabolism	24	62	54		5.57%	6.93%	5.30%
GO:0006996	organelle organization and biogenesis	15	28	42		3.48%	3.13%	4.12%
GO:0009056	catabolism	15	30	30		3.48%	3.35%	2.94%
GO:0005975	carbohydrate metabolism	14	31	23		3.25%	3.46%	2.26%
GO:0006091	generation of precursor metabolites and energy	10	13	5		2.32%	1.45%	0.49%
GO:0007049	cell cycle	10	5	14		2.32%	0.56%	1.37%
GO:0006811	ion transport	9	12	12		2.09%	1.34%	1.18%
GO:0006412	protein biosynthesis	9	27	13		2.09%	3.02%	1.28%
GO:0006950	response to stress	8	13	12		1.86%	1.45%	1.18%
GO:0015031	protein transport	7	9	10		1.62%	1.01%	0.98%
GO:0006464	protein modification	7	20	32		1.62%	2.23%	3.14%
GO:0007154	cell communication	6	5	15		1.39%	0.56%	1.47%
GO:0000003	reproduction	5	3	6		1.16%	0.34%	0.59%
GO:0006259	DNA metabolism	5	6	17		1.16%	0.67%	1.67%
GO:0007165	signal transduction	5	4	14		1.16%	0.45%	1.37%
GO:0030154	cell differentiation	4	1	3		0.93%	0.11%	0.29%
GO:0007005	mitochondrion organization and biogenesis	4	7	6		0.93%	0.78%	0.59%
GO:0009653	morphogenesis	3	3	5		0.70%	0.34%	0.49%
GO:0007275	development	3	1			0.70%	0.11%
GO:0040007	growth	2	2	5		0.46%	0.22%	0.49%
GO:0006629	lipid metabolism	2	17	18		0.46%	1.90%	1.77%
GO:0009628	response to abiotic stimulus		4	2			0.45%	0.20%
GO:0019748	secondary metabolism		3	1			0.34%	0.10%
GO:0006118	electron transport	1	1	1		0.23%	0.11%	0.10%
GO:0016049	cell growth	1		2		0.23%		0.20%
GO:0019725	cell homeostasis	1	5	6		0.23%	0.56%	0.59%
GO:0009605	response to external stimulus	1	1	1		0.23%	0.11%	0.10%
GO:0007010	cytoskeleton organization and biogenesis	1	4	7		0.23%	0.45%	0.69%
GO:0040029	regulation of gene expression, epigenetic		2	3			0.22%	0.29%
GO:0009719	response to endogenous stimulus			1				0.10%
Total		431	895	1019		100.00%	100.00%	100.00%

## Sheet: Tabelle1
			Expression				Expression
			high	medium	low		high	medium	low
	GO Class ID	Definitions	Counts	Counts	Counts		Fractions	Fractions	Fractions
	GO:0008152	metabolism	127	284	310		29.47%	31.73%	30.42%
	GO:0009058	biosynthesis	46	130	120		10.67%	14.53%	11.78%
	GO:0006139	nucleobase, nucleoside, nucleotide and nucleic acid metabolism	35	81	117		8.12%	9.05%	11.48%
	GO:0016043	cell organization and biogenesis	26	44	61		6.03%	4.92%	5.99%
	GO:0006810	transport	25	37	51		5.80%	4.13%	5.00%
	GO:0019538	protein metabolism	24	62	54		5.57%	6.93%	5.30%
	GO:0006996	organelle organization and biogenesis	15	28	42		3.48%	3.13%	4.12%
	GO:0009056	catabolism	15	30	30		3.48%	3.35%	2.94%
	GO:0005975	carbohydrate metabolism	14	31	23		3.25%	3.46%	2.26%
	GO:0006091	generation of precursor metabolites and energy	10	13	5		2.32%	1.45%	0.49%
	GO:0007049	cell cycle	10	5	14		2.32%	0.56%	1.37%
	GO:0006811	ion transport	9	12	12		2.09%	1.34%	1.18%
	GO:0006412	protein biosynthesis	9	27	13		2.09%	3.02%	1.28%
	GO:0006950	response to stress	8	13	12		1.86%	1.45%	1.18%
	GO:0015031	protein transport	7	9	10		1.62%	1.01%	0.98%
	GO:0006464	protein modification	7	20	32		1.62%	2.23%	3.14%
	GO:0007154	cell communication	6	5	15		1.39%	0.56%	1.47%
	GO:0000003	reproduction	5	3	6		1.16%	0.34%	0.59%
	GO:0006259	DNA metabolism	5	6	17		1.16%	0.67%	1.67%
	GO:0007165	signal transduction	5	4	14		1.16%	0.45%	1.37%
	GO:0030154	cell differentiation	4	1	3		0.93%	0.11%	0.29%
	GO:0007005	mitochondrion organization and biogenesis	4	7	6		0.93%	0.78%	0.59%
	GO:0009653	morphogenesis	3	3	5		0.70%	0.34%	0.49%
	GO:0007275	development	3	1			0.70%	0.11%
	GO:0040007	growth	2	2	5		0.46%	0.22%	0.49%
	GO:0006629	lipid metabolism	2	17	18		0.46%	1.90%	1.77%
	GO:0009628	response to abiotic stimulus		4	2			0.45%	0.20%
	GO:0019748	secondary metabolism		3	1			0.34%	0.10%
	GO:0006118	electron transport	1	1	1		0.23%	0.11%	0.10%
	GO:0016049	cell growth	1		2		0.23%		0.20%
	GO:0019725	cell homeostasis	1	5	6		0.23%	0.56%	0.59%
	GO:0009605	response to external stimulus	1	1	1		0.23%	0.11%	0.10%
	GO:0007010	cytoskeleton organization and biogenesis	1	4	7		0.23%	0.45%	0.69%
	GO:0040029	regulation of gene expression, epigenetic		2	3			0.22%	0.29%
	GO:0009719	response to endogenous stimulus			1				0.10%
	Total		431	895	1019		100.00%	100.00%	100.00%
