# Supplementary material for: Cross-talk of the biotrophic pathogen Claviceps purpurea and its host Secale cereale
Source: BMC Genomics. 2017 Apr 4;18:273. doi: 10.1186/s12864-017-3619-4 (PMC5379732; doi:10.1186/s12864-017-3619-4)
Supplement: Supplementary file 6 — 150 most highly expressed fungal genes (XLSX 32 kb) [file 12864_2017_3619_MOESM6_ESM.xlsx]

## Sheet: Cp_Top150 wo ribosomal
	Top150 expressed fungal genes in Cp20.1 infecting rye ovaries (after exclusion of ribosomal genes)
Expression (74 ribosomal genes excluded)	Gene ID	FPKM	Annotation (MIPS/Blast2GO)	GOs (Blast2GO)	InterProScan (Blast2Go)	differential expression WT-tf1	putative effectors	CAZyme	CAZyme substrate
1	CPUR_00494.1	7480.99	uncharacterized protein	-	no IPS match
2	CPUR_08623.1	5887.94	uncharacterized protein	-	IPR018392 (G3DSA:3.10.350.GENE3D); SIGNAL_PEPTIDE (PHOBIUS); SIGNAL_PEPTIDE_N_REGION (PHOBIUS); SIGNAL_PEPTIDE_C_REGION (PHOBIUS); SIGNAL_PEPTIDE_H_REGION (PHOBIUS); NON_CYTOPLASMIC_DOMAIN (PHOBIUS); SignalP-noTM (SIGNALP_EUK)		x	CBM50	FCW (chitin/chitosan)
3	CPUR_01105.1	5788.17	uncharacterized protein	-	SIGNAL_PEPTIDE_H_REGION (PHOBIUS); SIGNAL_PEPTIDE (PHOBIUS); NON_CYTOPLASMIC_DOMAIN (PHOBIUS); SIGNAL_PEPTIDE_C_REGION (PHOBIUS); SIGNAL_PEPTIDE_N_REGION (PHOBIUS); PS51257 (PROSITE_PROFILES); SignalP-noTM (SIGNALP_GRAM_NEGATIVE); SignalP-TM (SIGNALP_GRAM_POSITIVE); SignalP-noTM (SIGNALP_EUK)		x
4	CPUR_00181.1	5365.26	translation elongation factor 1-alpha	F:translation elongation factor activity; F:GTPase activity; F:GTP binding; P:GTP catabolic process; C:ribosome; P:regulation of translational elongation	no IPS match
5	CPUR_07795.1	4936.2	uncharacterized protein	-	SIGNAL_PEPTIDE_N_REGION (PHOBIUS); SIGNAL_PEPTIDE_H_REGION (PHOBIUS); SIGNAL_PEPTIDE (PHOBIUS); NON_CYTOPLASMIC_DOMAIN (PHOBIUS); SIGNAL_PEPTIDE_C_REGION (PHOBIUS); SignalP-noTM (SIGNALP_EUK)		x
6	CPUR_04976.1	4199.46	histone H4	C:nucleosome; C:nucleus; F:DNA binding; F:protein heterodimerization activity; P:nucleosome assembly	no IPS match
7	CPUR_00334.1	3995.66	cyclophilin family peptidyl-prolyl cis-trans isomerase Cyp2	C:cytosol; F:peptidyl-prolyl cis-trans isomerase activity; P:protein peptidyl-prolyl isomerization; P:protein folding	SignalP-noTM (SIGNALP_EUK)
8	CPUR_02853.1	3782.46	uncharacterized protein	-	TRANSMEMBRANE (PHOBIUS); NON_CYTOPLASMIC_DOMAIN (PHOBIUS); SIGNAL_PEPTIDE_N_REGION (PHOBIUS); SIGNAL_PEPTIDE_C_REGION (PHOBIUS); SIGNAL_PEPTIDE (PHOBIUS); CYTOPLASMIC_DOMAIN (PHOBIUS); SIGNAL_PEPTIDE_H_REGION (PHOBIUS); TMhelix (TMHMM); TMhelix (TMHMM)		x
9	CPUR_04609.1	3548.51	uncharacterized protein	-	SIGNAL_PEPTIDE_H_REGION (PHOBIUS); SIGNAL_PEPTIDE_N_REGION (PHOBIUS); SIGNAL_PEPTIDE (PHOBIUS); NON_CYTOPLASMIC_DOMAIN (PHOBIUS); SIGNAL_PEPTIDE_C_REGION (PHOBIUS); SignalP-TM (SIGNALP_GRAM_POSITIVE); SignalP-noTM (SIGNALP_GRAM_NEGATIVE); SignalP-noTM (SIGNALP_EUK)	down in tf1	x
10	CPUR_00303.1	3434.21	ADP, ATP carrier protein	C:mitochondrial inner membrane; C:integral component of membrane; F:transporter activity; P:DNA repair; P:kinetochore assembly; P:transmembrane transport	no IPS match
11	CPUR_06272.1	3252.34	related to CCG-6 clock-controlled protein 6	-	no IPS match
12	CPUR_04634.1	3099.45	uncharacterized protein	-	NON_CYTOPLASMIC_DOMAIN (PHOBIUS); SIGNAL_PEPTIDE (PHOBIUS); SIGNAL_PEPTIDE_C_REGION (PHOBIUS); SIGNAL_PEPTIDE_H_REGION (PHOBIUS); SIGNAL_PEPTIDE_N_REGION (PHOBIUS); SignalP-noTM (SIGNALP_EUK)
13	CPUR_00421.1	3035.67	cytochrome c	C:mitochondrial intermembrane space; C:respiratory chain; F:iron ion binding; F:electron carrier activity; F:heme binding; P:mitochondrial electron transport, ubiquinol to cytochrome c; P:mitochondrial electron transport, cytochrome c to oxygen; P:electron transport	IPR002327 (PRINTS); IPR009056 (G3DSA:1.10.760.GENE3D); IPR009056 (PFAM); IPR002327 (PANTHER); IPR009056 (PROSITE_PROFILES); IPR009056 (SUPERFAMILY)
14	CPUR_08699.1	2913.27	histone H2a	C:nucleosome; C:nucleus; F:DNA binding; F:protein heterodimerization activity; P:DNA repair; P:nucleosome assembly	IPR002119 (PRINTS); IPR002119 (SMART); IPR009072 (G3DSA:1.10.20.GENE3D); IPR007125 (PFAM); PTHR23430:SF19 (PANTHER); PTHR23430 (PANTHER); IPR002119 (PROSITE_PATTERNS); IPR009072 (SUPERFAMILY)
15	CPUR_04377.1	2889.11	histone H3	C:nucleosome; C:nucleus; F:DNA binding; F:protein heterodimerization activity; P:nucleosome assembly; P:mycelium development	IPR000164 (PRINTS); IPR000164 (SMART); IPR007125 (PFAM); IPR009072 (G3DSA:1.10.20.GENE3D); IPR000164 (PANTHER); IPR000164 (PROSITE_PATTERNS); IPR000164 (PROSITE_PATTERNS); IPR009072 (SUPERFAMILY)
16	CPUR_00575.1	2837.78	ATP synthase subunit mitochondrial	C:integral component of membrane; C:proton-transporting ATP synthase complex, coupling factor F(o); F:lipid binding; F:hydrogen ion transmembrane transporter activity; P:ATP synthesis coupled proton transport; P:ATP hydrolysis coupled proton transport	IPR000454 (PRINTS); IPR002379 (PFAM); IPR000454 (G3DSA:1.20.20.GENE3D); PTHR10031 (PANTHER); PTHR10031:SF7 (PANTHER); IPR020537 (PROSITE_PATTERNS); NON_CYTOPLASMIC_DOMAIN (PHOBIUS); TRANSMEMBRANE (PHOBIUS); CYTOPLASMIC_DOMAIN (PHOBIUS); NON_CYTOPLASMIC_DOMAIN (PHOBIUS); TRANSMEMBRANE (PHOBIUS); MF_01396 (HAMAP); SignalP-TM (SIGNALP_GRAM_POSITIVE); IPR002379 (SUPERFAMILY); TMhelix (TMHMM); TMhelix…
17	CPUR_00276.1	2693.47	glyceraldehyde-3-phosphate dehydrogenase	C:cytoplasm; F:glyceraldehyde-3-phosphate dehydrogenase (NAD+) (phosphorylating) activity; F:NADP binding; F:NAD binding; P:glycolytic process; P:oxidation-reduction process; P:gluconeogenesis	IPR020831 (PRINTS); IPR020828 (SMART); IPR020831 (PIRSF); IPR020829 (PFAM); IPR006424 (TIGRFAM); IPR016040 (G3DSA:3.40.50.GENE3D); G3DSA:3.30.360.10 (GENE3D); IPR020828 (PFAM); IPR020831 (PANTHER); IPR020830 (PROSITE_PATTERNS); SSF55347 (SUPERFAMILY); SSF51735 (SUPERFAMILY)
18	CPUR_04610.1	2657.82	uncharacterized protein	-	IPR021765 (PFAM)
19	CPUR_05299.1	2474.13	eukaryotic translation initiation factor 5a	F:translation initiation factor activity; F:translation elongation factor activity; F:ribosome binding; P:translational frameshifting; P:peptidyl-lysine modification to peptidyl-hypusine; P:positive regulation of translational elongation; P:positive regulation of translational termination; C:ribosome; P:regulation of translational initiation	no IPS match
20	CPUR_03060.1	2457.7	uncharacterized protein	-	SIGNAL_PEPTIDE_N_REGION (PHOBIUS); SIGNAL_PEPTIDE (PHOBIUS); SIGNAL_PEPTIDE_C_REGION (PHOBIUS); SIGNAL_PEPTIDE_H_REGION (PHOBIUS); NON_CYTOPLASMIC_DOMAIN (PHOBIUS); SignalP-noTM (SIGNALP_EUK)		x
21	CPUR_02238.1	2419.04	uncharacterized protein	-	SIGNAL_PEPTIDE (PHOBIUS); SIGNAL_PEPTIDE_N_REGION (PHOBIUS); SIGNAL_PEPTIDE_H_REGION (PHOBIUS); SIGNAL_PEPTIDE_C_REGION (PHOBIUS); NON_CYTOPLASMIC_DOMAIN (PHOBIUS); SignalP-noTM (SIGNALP_GRAM_NEGATIVE); SignalP-TM (SIGNALP_GRAM_POSITIVE); SignalP-noTM (SIGNALP_EUK)		x
22	CPUR_05868.1	2361	elongation factor 2	F:translation elongation factor activity; F:GTPase activity; F:GTP binding; P:GTP catabolic process; C:ribosome; P:regulation of translational elongation	IPR000795 (PRINTS); IPR000640 (SMART); IPR005517 (SMART); IPR014721 (G3DSA:3.30.230.GENE3D); IPR009022 (PFAM); G3DSA:2.40.30.10 (GENE3D); IPR027417 (G3DSA:3.40.50.GENE3D); G3DSA:3.90.1430.10 (GENE3D); IPR005517 (PFAM); IPR004161 (PFAM); G3DSA:3.30.70.870 (GENE3D); IPR000640 (G3DSA:3.30.70.GENE3D); IPR000795 (PFAM); IPR000640 (PFAM); IPR005225 (TIGRFAM); PTHR23115 (PANTHER); PTHR23115:SF103 (PANTH…
23	CPUR_08536.1	2281.13	endo- -beta-xylanase	C:extracellular region; F:endo-1,4-beta-xylanase activity; P:xylan catabolic process	no IPS match		x	GH10	PCW (hemicellulose)
24	CPUR_05611.1	2273.22	guanine nucleotide-binding protein subunit beta-like protein	F:protein binding; P:mycelium development	IPR020472 (PRINTS); IPR001680 (SMART); IPR015943 (G3DSA:2.130.10.GENE3D); IPR015943 (G3DSA:2.130.10.GENE3D); IPR001680 (PFAM); PTHR19868 (PANTHER); PTHR19868:SF0 (PANTHER); IPR019775 (PROSITE_PATTERNS); IPR019775 (PROSITE_PATTERNS); IPR019775 (PROSITE_PATTERNS); IPR019775 (PROSITE_PATTERNS); IPR019775 (PROSITE_PATTERNS); IPR001680 (PROSITE_PROFILES); IPR001680 (PROSITE_PROFILES); IPR001680 (PROSI…
25	CPUR_02843.1	2245.34	class v chitinase 1	F:chitinase activity; F:transferase activity, transferring glycosyl groups; P:carbohydrate metabolic process; P:chitin catabolic process; P:cell wall macromolecule catabolic process	SignalP-noTM (SIGNALP_EUK)			GH18	FCW (chitin)
26	CPUR_08302.1	2237.44	uncharacterized protein	-	SIGNAL_PEPTIDE_H_REGION (PHOBIUS); SIGNAL_PEPTIDE (PHOBIUS); SIGNAL_PEPTIDE_C_REGION (PHOBIUS); SIGNAL_PEPTIDE_N_REGION (PHOBIUS); NON_CYTOPLASMIC_DOMAIN (PHOBIUS); SignalP-noTM (SIGNALP_EUK); SignalP-TM (SIGNALP_GRAM_POSITIVE); SignalP-noTM (SIGNALP_GRAM_NEGATIVE)		x
27	CPUR_08700.1	2180.33	histone H2b	C:nucleosome; C:nucleus; F:DNA binding; F:protein heterodimerization activity; P:nucleosome assembly	IPR000558 (PRINTS); IPR000558 (SMART); IPR007125 (PFAM); IPR009072 (G3DSA:1.10.20.GENE3D); IPR000558 (PANTHER); IPR000558 (PROSITE_PATTERNS); IPR009072 (SUPERFAMILY)
28	CPUR_03334.1	2140.78	GTP-binding nuclear protein GSP1 ran	F:GTPase activity; F:GTP binding; P:GTP catabolic process; P:intracellular protein transport; P:nucleocytoplasmic transport; P:small GTPase mediated signal transduction	no IPS match
29	CPUR_08858.1	1998.86	uncharacterized protein	-	no IPS match
30	CPUR_03893.1	1949.95	elongation factor 1-gamma	F:translation elongation factor activity; C:ribosome; P:regulation of translational elongation	Coil (COILS)
31	CPUR_03341.1	1943.89	ATP synthase subunit mitochondrial	C:mitochondrial proton-transporting ATP synthase, catalytic core; C:mitochondrial nucleoid; F:ATP binding; F:proton-transporting ATP synthase activity, rotational mechanism; F:proton-transporting ATPase activity, rotational mechanism; P:ATP catabolic process; P:ATP synthesis coupled proton transport; P:ATP hydrolysis coupled proton transport; P:oxidative phosphorylation	IPR004100 (PFAM); IPR005294 (TIGRFAM); G3DSA:1.20.150.20 (GENE3D); IPR000793 (PFAM); IPR000194 (PFAM); IPR005294 (PIRSF); IPR023366 (G3DSA:2.40.30.GENE3D); IPR027417 (G3DSA:3.40.50.GENE3D); PTHR15184:SF39 (PANTHER); PTHR15184 (PANTHER); IPR020003 (PROSITE_PATTERNS); SIGNAL_PEPTIDE (PHOBIUS); SIGNAL_PEPTIDE_C_REGION (PHOBIUS); SIGNAL_PEPTIDE_H_REGION (PHOBIUS); NON_CYTOPLASMIC_DOMAIN (PHOBIUS); SI…
32	CPUR_08394.1	1921.18	uncharacterized protein	-	no IPS match
33	CPUR_07875.1	1914.45	uncharacterized protein	C:mitochondrial inner membrane; C:viral nucleocapsid; C:ribonucleoprotein complex; P:mitochondrial pyruvate transport	Coil (COILS); IPR005336 (PFAM); PTHR14154:SF3 (PANTHER); PTHR14154 (PANTHER)		x
34	CPUR_05565.1	1911.33	uncharacterized protein	-	SIGNAL_PEPTIDE_N_REGION (PHOBIUS); NON_CYTOPLASMIC_DOMAIN (PHOBIUS); SIGNAL_PEPTIDE_C_REGION (PHOBIUS); SIGNAL_PEPTIDE_H_REGION (PHOBIUS); SIGNAL_PEPTIDE (PHOBIUS); CYTOPLASMIC_DOMAIN (PHOBIUS); TRANSMEMBRANE (PHOBIUS); SignalP-TM (SIGNALP_GRAM_POSITIVE); SignalP-noTM (SIGNALP_GRAM_NEGATIVE); SignalP-noTM (SIGNALP_EUK); TMhelix (TMHMM)
35	CPUR_02820.1	1896.97	nucleoside diphosphate kinase	C:mitochondrial intermembrane space; C:cytosol; C:membrane; F:nucleoside diphosphate kinase activity; F:ATP binding; P:nucleoside diphosphate phosphorylation; P:GTP biosynthetic process; P:UTP biosynthetic process; P:CTP biosynthetic process; P:purine nucleobase metabolic process; P:pyrimidine nucleobase metabolic process	IPR001564 (PRINTS); IPR001564 (SMART); IPR001564 (G3DSA:3.30.70.GENE3D); IPR001564 (PFAM); PTHR11349 (PANTHER); PTHR11349:SF46 (PANTHER); IPR023005 (PROSITE_PATTERNS); NON_CYTOPLASMIC_DOMAIN (PHOBIUS); TRANSMEMBRANE (PHOBIUS); CYTOPLASMIC_DOMAIN (PHOBIUS); IPR001564 (SUPERFAMILY); TMhelix (TMHMM)
36	CPUR_02648.1	1881.94	hsp70-like protein	F:ATP binding; P:response to stress	Coil (COILS); IPR013126 (PRINTS); IPR013126 (PFAM); G3DSA:3.30.30.30 (GENE3D); G3DSA:3.90.640.10 (GENE3D); IPR029048 (G3DSA:1.20.1270.GENE3D); IPR029047 (G3DSA:2.60.34.GENE3D); G3DSA:3.30.420.40 (GENE3D); G3DSA:3.30.420.40 (GENE3D); PTHR19375 (PANTHER); PTHR19375:SF142 (PANTHER); IPR018181 (PROSITE_PATTERNS); IPR018181 (PROSITE_PATTERNS); IPR018181 (PROSITE_PATTERNS); IPR029047 (SUPERFAMILY); SSF…
37	CPUR_05702.1	1880.65	uncharacterized protein	-	SIGNAL_PEPTIDE_H_REGION (PHOBIUS); SIGNAL_PEPTIDE (PHOBIUS); NON_CYTOPLASMIC_DOMAIN (PHOBIUS); CYTOPLASMIC_DOMAIN (PHOBIUS); SIGNAL_PEPTIDE_C_REGION (PHOBIUS); SIGNAL_PEPTIDE_N_REGION (PHOBIUS); TRANSMEMBRANE (PHOBIUS); SignalP-noTM (SIGNALP_EUK); SignalP-TM (SIGNALP_GRAM_POSITIVE); SignalP-noTM (SIGNALP_GRAM_NEGATIVE); TMhelix (TMHMM)
38	CPUR_01410.1	1859.67	translation initiation factor eif4a-like protein	F:nucleic acid binding; F:ATP binding; F:ATP-dependent helicase activity; P:ATP catabolic process	no IPS match
39	CPUR_00092.1	1854.59	uncharacterized protein	-	no IPS match	down in tf1
40	CPUR_07082.1	1805.3	uncharacterized protein	-	NON_CYTOPLASMIC_DOMAIN (PHOBIUS); SIGNAL_PEPTIDE (PHOBIUS); SIGNAL_PEPTIDE_C_REGION (PHOBIUS); SIGNAL_PEPTIDE_H_REGION (PHOBIUS); SIGNAL_PEPTIDE_N_REGION (PHOBIUS); SignalP-noTM (SIGNALP_EUK); SignalP-TM (SIGNALP_GRAM_POSITIVE)		x
41	CPUR_02089.1	1796.08	heat shock protein SSB1	F:ATP binding; P:response to stress	IPR013126 (PRINTS); G3DSA:3.30.30.30 (GENE3D); G3DSA:3.30.420.40 (GENE3D); G3DSA:3.90.640.10 (GENE3D); G3DSA:3.30.420.40 (GENE3D); IPR029047 (G3DSA:2.60.34.GENE3D); IPR029048 (G3DSA:1.20.1270.GENE3D); IPR013126 (PFAM); PTHR19375 (PANTHER); IPR018181 (PROSITE_PATTERNS); IPR018181 (PROSITE_PATTERNS); IPR018181 (PROSITE_PATTERNS); SSF53067 (SUPERFAMILY); IPR029047 (SUPERFAMILY); IPR029048 (SUPERFAMI…
42	CPUR_07446.1	1771.48	nascent polypeptide-associated complex subunit alpha	C:ribosome; F:structural constituent of ribosome; P:translation; P:ribosome biogenesis	Coil (COILS); IPR002715 (PFAM); IPR002784 (PFAM); G3DSA:1.10.8.10 (GENE3D); IPR014722 (G3DSA:2.30.30.GENE3D); IPR016641 (PANTHER); IPR002715 (PROSITE_PROFILES); IPR008991 (SUPERFAMILY)
43	CPUR_06670.1	1754.47	plasma membrane ATPase	C:integral component of membrane; F:ATP binding; F:cation-transporting ATPase activity; F:metal ion binding; P:ATP catabolic process; P:ATP biosynthetic process; P:cation transport	IPR001757 (PRINTS); IPR001757 (PRINTS); IPR004014 (SMART); IPR023214 (PFAM); IPR023299 (G3DSA:3.40.1110.GENE3D); IPR008250 (G3DSA:2.70.150.GENE3D); IPR006534 (TIGRFAM); IPR008250 (PFAM); IPR004014 (PFAM); IPR001757 (TIGRFAM); IPR023298 (G3DSA:1.20.1110.GENE3D); PTHR24093 (PANTHER); PTHR24093:SF271 (PANTHER); IPR018303 (PROSITE_PATTERNS); TRANSMEMBRANE (PHOBIUS); CYTOPLASMIC_DOMAIN (PHOBIUS); CYTO…
44	CPUR_01781.1	1659.18	enolase	C:phosphopyruvate hydratase complex; F:magnesium ion binding; F:phosphopyruvate hydratase activity; P:glycolytic process; P:tryptophan biosynthetic process; P:gluconeogenesis; P:tyrosine biosynthetic process; P:L-phenylalanine biosynthetic process	IPR000941 (PRINTS); IPR000941 (TIGRFAM); IPR020810 (PFAM); IPR000941 (PIRSF); IPR029017 (G3DSA:3.30.390.GENE3D); IPR029065 (G3DSA:3.20.20.GENE3D); IPR020811 (PFAM); IPR000941 (PANTHER); IPR020809 (PROSITE_PATTERNS); IPR000941 (HAMAP); IPR029065 (SUPERFAMILY); IPR029017 (SUPERFAMILY)
45	CPUR_00751.1	1620.43	acetyl xylan esterase	F:hydrolase activity; P:metabolic process	IPR029058 (G3DSA:3.40.50.GENE3D); IPR000675 (PFAM); NON_CYTOPLASMIC_DOMAIN (PHOBIUS); SIGNAL_PEPTIDE_C_REGION (PHOBIUS); SIGNAL_PEPTIDE (PHOBIUS); SIGNAL_PEPTIDE_N_REGION (PHOBIUS); SIGNAL_PEPTIDE_H_REGION (PHOBIUS); PS51257 (PROSITE_PROFILES); SignalP-noTM (SIGNALP_EUK); SignalP-TM (SIGNALP_GRAM_POSITIVE); SignalP-noTM (SIGNALP_GRAM_NEGATIVE); IPR029058 (SUPERFAMILY)		x	CE5	acetyl xylan/cutin
46	CPUR_07746.1	1586.31	F-type H+-transporting ATPase subunit f	C:mitochondrial proton-transporting ATP synthase complex, coupling factor F(o); F:proton-transporting ATP synthase activity, rotational mechanism; F:proton-transporting ATPase activity, rotational mechanism; P:ATP catabolic process; P:ATP synthesis coupled proton transport; P:oxidative phosphorylation	SignalP-noTM (SIGNALP_EUK)
47	CPUR_04951.1	1570.17	uncharacterized protein	-	IPR018466 (PFAM); NON_CYTOPLASMIC_DOMAIN (PHOBIUS); SIGNAL_PEPTIDE_N_REGION (PHOBIUS); SIGNAL_PEPTIDE_C_REGION (PHOBIUS); SIGNAL_PEPTIDE_H_REGION (PHOBIUS); SIGNAL_PEPTIDE (PHOBIUS); SignalP-TM (SIGNALP_GRAM_POSITIVE); SignalP-noTM (SIGNALP_GRAM_NEGATIVE); SignalP-noTM (SIGNALP_EUK)
48	CPUR_00882.1	1564.88	ATP synthase beta chain	C:proton-transporting ATP synthase complex, catalytic core F(1); F:ATP binding; F:proton-transporting ATP synthase activity, rotational mechanism; P:ATP synthesis coupled proton transport; P:ATP hydrolysis coupled proton transport	IPR003593 (SMART); PIRSF039072 (PIRSF); G3DSA:2.40.10.170 (GENE3D); IPR000194 (PFAM); IPR005722 (TIGRFAM); IPR024034 (G3DSA:1.10.1140.GENE3D); IPR000793 (PFAM); IPR027417 (G3DSA:3.40.50.GENE3D); IPR004100 (PFAM); PTHR15184:SF32 (PANTHER); PTHR15184 (PANTHER); IPR020003 (PROSITE_PATTERNS); IPR005722 (HAMAP); SignalP-TM (SIGNALP_GRAM_POSITIVE); IPR000793 (SUPERFAMILY); IPR004100 (SUPERFAMILY); IPR0…
49	CPUR_08097.1	1545.66	peptidyl-prolyl cis-trans isomerase	C:nucleus; C:mitochondrion; F:peptidyl-prolyl cis-trans isomerase activity; F:macrolide binding; P:protein peptidyl-prolyl isomerization; P:chromatin organization; P:protein folding; P:homoserine metabolic process	no IPS match
50	CPUR_07940.1	1533.66	uncharacterized protein	-	no IPS match		x
51	CPUR_03002.1	1522.41	uncharacterized protein	-	SIGNAL_PEPTIDE_N_REGION (PHOBIUS); SIGNAL_PEPTIDE_C_REGION (PHOBIUS); NON_CYTOPLASMIC_DOMAIN (PHOBIUS); SIGNAL_PEPTIDE_H_REGION (PHOBIUS); SIGNAL_PEPTIDE (PHOBIUS); SignalP-TM (SIGNALP_GRAM_POSITIVE); SignalP-noTM (SIGNALP_EUK); SignalP-noTM (SIGNALP_GRAM_NEGATIVE)		x
52	CPUR_02092.1	1493.74	uncharacterized protein	-	no IPS match
53	CPUR_01841.1	1481.64	fructose-bisphosphate class II	C:mitochondrion; C:cytosol; F:fructose-bisphosphate aldolase activity; F:zinc ion binding; P:gluconeogenesis; P:glycolytic process; P:fructose metabolic process; P:mannose metabolic process; P:inositol metabolic process; P:pentose-phosphate shunt; P:carbon utilization	IPR006411 (TIGRFAM); IPR000771 (PFAM); IPR000771 (TIGRFAM); IPR013785 (G3DSA:3.20.20.GENE3D); PTHR30559 (PANTHER); PTHR30559:SF0 (PANTHER); IPR000771 (PROSITE_PATTERNS); IPR000771 (PROSITE_PATTERNS); SSF51569 (SUPERFAMILY)
54	CPUR_00549.1	1459.05	heat shock protein 90	C:cytoplasm; F:ATP binding; F:unfolded protein binding; P:protein folding; P:response to stress	Coil (COILS); Coil (COILS); IPR020575 (PRINTS); IPR003594 (SMART); IPR003594 (G3DSA:3.30.565.GENE3D); IPR001404 (PFAM); IPR001404 (PIRSF); PF13589 (PFAM); IPR001404 (PANTHER); IPR019805 (PROSITE_PATTERNS); IPR001404 (HAMAP); IPR003594 (SUPERFAMILY); SSF110942 (SUPERFAMILY); IPR020568 (SUPERFAMILY)
55	CPUR_01270.1	1438.36	actin	C:cellular bud neck contractile ring; C:Swr1 complex; C:hyphal tip; C:cytoplasmic dynein complex; C:cell surface; C:actin cortical patch; C:Ino80 complex; C:actin filament bundle; C:NuA4 histone acetyltransferase complex; F:ATP binding; P:vacuole inheritance; P:actomyosin contractile ring contraction; P:chronological cell aging; P:DNA repair; P:regulation of transcription from RNA polymerase II p…	IPR004000 (PRINTS); IPR004000 (SMART); G3DSA:3.30.420.40 (GENE3D); G3DSA:3.90.640.10 (GENE3D); G3DSA:3.30.420.40 (GENE3D); IPR004000 (PFAM); IPR004000 (PANTHER); PTHR11937:SF187 (PANTHER); IPR020902 (PROSITE_PATTERNS); IPR004001 (PROSITE_PATTERNS); IPR004001 (PROSITE_PATTERNS); SSF53067 (SUPERFAMILY); SSF53067 (SUPERFAMILY)
56	CPUR_03776.1	1416.96	mitochondrial peroxiredoxin prx1	F:peroxidase activity; F:peroxiredoxin activity; P:oxidation-reduction process; P:peroxidase reaction; P:response to oxidative stress	Coil (COILS)
57	CPUR_03098.1	1416.84	uncharacterized protein	-	NON_CYTOPLASMIC_DOMAIN (PHOBIUS); SIGNAL_PEPTIDE (PHOBIUS); SIGNAL_PEPTIDE_H_REGION (PHOBIUS); SIGNAL_PEPTIDE_C_REGION (PHOBIUS); SIGNAL_PEPTIDE_N_REGION (PHOBIUS); SignalP-TM (SIGNALP_GRAM_POSITIVE); SignalP-noTM (SIGNALP_EUK); SignalP-noTM (SIGNALP_GRAM_NEGATIVE)		x
58	CPUR_07611.1	1414.66	S-phase kinase-associated protein 1	F:kinase activity; F:ligase activity; P:ubiquitin-dependent protein catabolic process; P:phosphorylation	IPR001232 (SMART); IPR016072 (PFAM); IPR016897 (PIRSF); IPR016073 (PFAM); G3DSA:3.30.710.10 (GENE3D); PTHR11165 (PANTHER); IPR011333 (SUPERFAMILY); IPR016072 (SUPERFAMILY)
59	CPUR_02368.1	1399.83	acyl binding protein	F:fatty-acyl-CoA binding	IPR000582 (PFAM); IPR014352 (G3DSA:1.20.80.GENE3D); IPR000582 (PROSITE_PROFILES); IPR000582 (SUPERFAMILY)
60	CPUR_08496.1	1399.76	F-type H+-transporting ATPase subunit h	-	IPR019711 (PFAM); SIGNAL_PEPTIDE_N_REGION (PHOBIUS); NON_CYTOPLASMIC_DOMAIN (PHOBIUS); SIGNAL_PEPTIDE_H_REGION (PHOBIUS); SIGNAL_PEPTIDE_C_REGION (PHOBIUS); SIGNAL_PEPTIDE (PHOBIUS)
61	CPUR_07391.1	1389.08	extracellular cellulase/allergen Asp F7-	-	IPR007117 (G3DSA:2.60.40.GENE3D); IPR014733 (G3DSA:2.40.40.GENE3D); PTHR31836 (PANTHER); SIGNAL_PEPTIDE_C_REGION (PHOBIUS); SIGNAL_PEPTIDE_N_REGION (PHOBIUS); SIGNAL_PEPTIDE_H_REGION (PHOBIUS); NON_CYTOPLASMIC_DOMAIN (PHOBIUS); SIGNAL_PEPTIDE (PHOBIUS); PS51257 (PROSITE_PROFILES); SignalP-noTM (SIGNALP_EUK); SignalP-TM (SIGNALP_GRAM_POSITIVE); SignalP-noTM (SIGNALP_GRAM_NEGATIVE); IPR009009 (SUPE…			CBM63	FCW (chitin/chitosan)
62	CPUR_07889.1	1378.27	uncharacterized protein	-	SIGNAL_PEPTIDE_C_REGION (PHOBIUS); SIGNAL_PEPTIDE_N_REGION (PHOBIUS); NON_CYTOPLASMIC_DOMAIN (PHOBIUS); SIGNAL_PEPTIDE (PHOBIUS); SIGNAL_PEPTIDE_H_REGION (PHOBIUS); SignalP-TM (SIGNALP_GRAM_POSITIVE); SignalP-noTM (SIGNALP_EUK); SignalP-noTM (SIGNALP_GRAM_NEGATIVE)
63	CPUR_06278.1	1371.19	ketol-acid reductoisomerase	F:ketol-acid reductoisomerase activity; F:isomerase activity; F:coenzyme binding; P:mycelium development; P:oxidation-reduction process; P:isoleucine biosynthetic process; P:leucine biosynthetic process; P:valine biosynthetic process; P:pantothenate biosynthetic process	IPR013116 (PFAM); IPR013328 (G3DSA:1.10.1040.GENE3D); IPR000506 (PFAM); IPR016207 (PIRSF); IPR013023 (TIGRFAM); IPR013023 (PANTHER); PTHR21371:SF10 (PANTHER); IPR008927 (SUPERFAMILY); SSF51735 (SUPERFAMILY)
64	CPUR_08800.1	1364.21	adenylate kinase	C:mitochondrial inner membrane; C:mitochondrial intermembrane space; F:adenylate kinase activity; F:ATP binding; P:ADP biosynthetic process; P:DNA replication initiation; P:AMP metabolic process; P:ATP metabolic process; P:nucleotide phosphorylation; P:purine nucleobase metabolic process	Coil (COILS); IPR000850 (PRINTS); IPR006259 (TIGRFAM); IPR027417 (G3DSA:3.40.50.GENE3D); IPR007862 (PFAM); PF00406 (PFAM); IPR000850 (PANTHER); IPR000850 (PROSITE_PATTERNS); IPR028587 (HAMAP); IPR000850 (HAMAP); IPR027417 (SUPERFAMILY)
65	CPUR_06875.1	1361.14	NADH dehydrogenase 1 alpha beta subcomplex 1	C:mitochondrion; P:lipoate biosynthetic process	IPR003231 (TIGRFAM); IPR009081 (PFAM); IPR009081 (G3DSA:1.10.1200.GENE3D); PTHR20863:SF5 (PANTHER); PTHR20863 (PANTHER); IPR006162 (PROSITE_PATTERNS); IPR003231 (PRODOM); IPR003231 (HAMAP); IPR009081 (PROSITE_PROFILES); SignalP-TM (SIGNALP_GRAM_POSITIVE); IPR009081 (SUPERFAMILY)
66	CPUR_07262.1	1287.55	nucleosome binding protein	C:MutSalpha complex; F:DNA binding, bending; F:nucleosome binding; F:sequence-specific DNA binding; P:chromatin remodeling; P:DNA replication-independent nucleosome organization; P:RNA polymerase II transcriptional preinitiation complex assembly; P:RNA polymerase III transcriptional preinitiation complex assembly; C:chromatin	CYTOPLASMIC_DOMAIN (PHOBIUS); CYTOPLASMIC_DOMAIN (PHOBIUS); TRANSMEMBRANE (PHOBIUS); TRANSMEMBRANE (PHOBIUS); NON_CYTOPLASMIC_DOMAIN (PHOBIUS); TMhelix (TMHMM); TMhelix (TMHMM)
67	CPUR_05941.1	1285.48	ubiquinol-cytochrome c reductase-like protein	C:mitochondrial respiratory chain complex III; P:mitochondrial electron transport, ubiquinol to cytochrome c; P:aerobic respiration; P:mitochondrial respiratory chain complex III assembly	IPR003197 (PIRSF); IPR003197 (PFAM); IPR003197 (G3DSA:1.10.1090.GENE3D); PTHR12022:SF0 (PANTHER); IPR003197 (PANTHER); IPR003197 (PRODOM); IPR003197 (SUPERFAMILY)
68	CPUR_06439.1	1262.96	mitochondrial phosphate carrier protein	C:integral component of mitochondrial inner membrane; F:inorganic phosphate transmembrane transporter activity; P:phosphate ion transmembrane transport	no IPS match
69	CPUR_06762.1	1253.9	pyruvate phosphoenolpyruvate kinase	F:hydrolase activity; F:lyase activity; P:metabolic process	PF13714 (PFAM); IPR015813 (G3DSA:3.20.20.GENE3D); PTHR21631 (PANTHER); PTHR21631:SF4 (PANTHER); IPR018523 (PROSITE_PATTERNS); TRANSMEMBRANE (PHOBIUS); NON_CYTOPLASMIC_DOMAIN (PHOBIUS); CYTOPLASMIC_DOMAIN (PHOBIUS); IPR015813 (SUPERFAMILY)	down in tf1
70	CPUR_03816.1	1253.25	pyruvate kinase	F:magnesium ion binding; F:pyruvate kinase activity; F:ATP binding; F:potassium ion binding; P:glycolytic process; P:phosphorylation; P:gluconeogenesis; P:purine nucleobase metabolic process; P:carbon utilization	IPR001697 (PRINTS); IPR015794 (G3DSA:3.40.1380.GENE3D); IPR001697 (TIGRFAM); IPR015813 (G3DSA:3.20.20.GENE3D); IPR015793 (PFAM); IPR015806 (G3DSA:2.40.33.GENE3D); IPR015795 (PFAM); IPR001697 (PANTHER); IPR018209 (PROSITE_PATTERNS); IPR011037 (SUPERFAMILY); IPR015795 (SUPERFAMILY); IPR015813 (SUPERFAMILY)
71	CPUR_06765.1	1238.63	ribonuclease Trv	F:RNA binding; F:ribonuclease T2 activity; P:RNA phosphodiester bond hydrolysis, endonucleolytic	IPR001568 (PFAM); IPR001568 (G3DSA:3.90.730.GENE3D); IPR001568 (PANTHER); PTHR11240:SF1 (PANTHER); IPR018188 (PROSITE_PATTERNS); IPR018188 (PROSITE_PATTERNS); SIGNAL_PEPTIDE_N_REGION (PHOBIUS); SIGNAL_PEPTIDE_C_REGION (PHOBIUS); SIGNAL_PEPTIDE_H_REGION (PHOBIUS); SIGNAL_PEPTIDE (PHOBIUS); NON_CYTOPLASMIC_DOMAIN (PHOBIUS); SignalP-TM (SIGNALP_GRAM_POSITIVE); SignalP-noTM (SIGNALP_EUK); IPR001568 (…		x
72	CPUR_04165.1	1234.1	probable subtilisin-like serine protease	C:cell wall; C:membrane; F:serine-type endopeptidase activity; P:proteolysis	IPR015500 (PRINTS); IPR000209 (G3DSA:3.40.50.GENE3D); IPR003137 (PFAM); G3DSA:3.50.30.30 (GENE3D); IPR010435 (PFAM); IPR000209 (PFAM); IPR015500 (PANTHER); PTHR10795:SF157 (PANTHER); IPR022398 (PROSITE_PATTERNS); IPR023827 (PROSITE_PATTERNS); IPR023828 (PROSITE_PATTERNS); SIGNAL_PEPTIDE_C_REGION (PHOBIUS); SIGNAL_PEPTIDE_H_REGION (PHOBIUS); SIGNAL_PEPTIDE (PHOBIUS); SIGNAL_PEPTIDE_N_REGION (PHOBI…
73	CPUR_07452.1	1209.2	uncharacterized protein	-	NON_CYTOPLASMIC_DOMAIN (PHOBIUS); SIGNAL_PEPTIDE_C_REGION (PHOBIUS); SIGNAL_PEPTIDE_H_REGION (PHOBIUS); SIGNAL_PEPTIDE_N_REGION (PHOBIUS); SIGNAL_PEPTIDE (PHOBIUS); SignalP-noTM (SIGNALP_EUK)
74	CPUR_04964.1	1180.77	uncharacterized protein	-	SIGNAL_PEPTIDE_H_REGION (PHOBIUS); SIGNAL_PEPTIDE (PHOBIUS); SIGNAL_PEPTIDE_C_REGION (PHOBIUS); NON_CYTOPLASMIC_DOMAIN (PHOBIUS); SIGNAL_PEPTIDE_N_REGION (PHOBIUS); SignalP-noTM (SIGNALP_EUK); SignalP-TM (SIGNALP_GRAM_POSITIVE); SignalP-noTM (SIGNALP_GRAM_NEGATIVE)	down in tf1	x
75	CPUR_02061.1	1164.26	DNA-directed RNA polymerases I/II/III subunit 10	F:DNA binding; F:DNA-directed RNA polymerase activity; F:zinc ion binding; P:transcription, DNA-templated; C:nucleolus; P:purine nucleobase metabolic process; P:pyrimidine nucleobase metabolic process	IPR009057 (G3DSA:1.10.10.GENE3D); IPR000268 (PIRSF); IPR000268 (PFAM); PTHR23413 (PANTHER); IPR020789 (PROSITE_PATTERNS); IPR000268 (PRODOM); IPR000268 (HAMAP); IPR023580 (SUPERFAMILY)
76	CPUR_02294.1	1153.49	elongation factor 1-beta	C:eukaryotic translation elongation factor 1 complex; F:translation elongation factor activity; F:guanyl-nucleotide exchange factor activity; P:positive regulation of GTPase activity; C:ribosome; P:regulation of translational elongation	Coil (COILS); IPR014038 (SMART); IPR014717 (G3DSA:3.30.70.GENE3D); IPR018940 (PFAM); IPR014038 (PFAM); IPR010987 (G3DSA:1.20.1050.GENE3D); PTHR11595 (PANTHER); IPR001326 (PROSITE_PATTERNS); IPR001326 (PROSITE_PATTERNS); IPR010987 (SUPERFAMILY); IPR014038 (SUPERFAMILY)
77	CPUR_07928.1	1135.4	uncharacterized protein	-	TRANSMEMBRANE (PHOBIUS); CYTOPLASMIC_DOMAIN (PHOBIUS); NON_CYTOPLASMIC_DOMAIN (PHOBIUS)
78	CPUR_05175.1	1128.62	inorganic pyrophosphatase	C:cytoplasm; F:magnesium ion binding; F:inorganic diphosphatase activity; P:oxidative phosphorylation	IPR008162 (PFAM); IPR008162 (G3DSA:3.90.80.GENE3D); IPR008162 (PANTHER); PTHR10286:SF3 (PANTHER); IPR008162 (PROSITE_PATTERNS); SIGNAL_PEPTIDE_N_REGION (PHOBIUS); SIGNAL_PEPTIDE_H_REGION (PHOBIUS); NON_CYTOPLASMIC_DOMAIN (PHOBIUS); SIGNAL_PEPTIDE (PHOBIUS); SIGNAL_PEPTIDE_C_REGION (PHOBIUS); SignalP-TM (SIGNALP_GRAM_POSITIVE); IPR008162 (SUPERFAMILY)
79	CPUR_05557.1	1119.09	elicitor protein	-	IPR019084 (PFAM); IPR006861 (PFAM); PTHR12299:SF17 (PANTHER); PTHR12299 (PANTHER)
80	CPUR_02760.1	1113.27	elongation factor 3	C:cytosolic ribosome; F:translation elongation factor activity; F:ATP binding; F:ATPase activity; P:ATP catabolic process; P:translational termination; P:regulation of translational elongation	IPR003593 (SMART); IPR027417 (G3DSA:3.40.50.GENE3D); IPR027417 (G3DSA:3.40.50.GENE3D); IPR003439 (PFAM); IPR011989 (G3DSA:1.25.10.GENE3D); IPR015688 (PTHR19211:PANTHER); PTHR19211 (PANTHER); IPR017871 (PROSITE_PATTERNS); IPR003439 (PROSITE_PROFILES); IPR003439 (PROSITE_PROFILES); IPR021133 (PROSITE_PROFILES); IPR021133 (PROSITE_PROFILES); IPR016024 (SUPERFAMILY); IPR027417 (SUPERFAMILY); IPR02741…
81	CPUR_06504.1	1110.75	hexose transporter-like protein	C:integral component of membrane; F:substrate-specific transmembrane transporter activity; P:transmembrane transport	IPR003663 (PRINTS); IPR003663 (TIGRFAM); IPR005828 (PFAM); G3DSA:1.20.1250.20 (GENE3D); PTHR24063:SF334 (PANTHER); PTHR24063 (PANTHER); IPR005829 (PROSITE_PATTERNS); IPR005829 (PROSITE_PATTERNS); TRANSMEMBRANE (PHOBIUS); CYTOPLASMIC_DOMAIN (PHOBIUS); TRANSMEMBRANE (PHOBIUS); NON_CYTOPLASMIC_DOMAIN (PHOBIUS); TRANSMEMBRANE (PHOBIUS); TRANSMEMBRANE (PHOBIUS); NON_CYTOPLASMIC_DOMAIN (PHOBIUS); CYTOP…
82	CPUR_07277.1	1110.35	ATP synthase subunit 4	C:mitochondrial proton-transporting ATP synthase complex, coupling factor F(o); F:hydrogen ion transmembrane transporter activity; P:ATP synthesis coupled proton transport	IPR008688 (PFAM); PTHR12733:SF3 (PANTHER); IPR013837 (PANTHER); SIGNAL_PEPTIDE_H_REGION (PHOBIUS); SIGNAL_PEPTIDE_C_REGION (PHOBIUS); SIGNAL_PEPTIDE_N_REGION (PHOBIUS); SIGNAL_PEPTIDE (PHOBIUS); NON_CYTOPLASMIC_DOMAIN (PHOBIUS); SignalP-TM (SIGNALP_GRAM_POSITIVE); SSF161060 (SUPERFAMILY)
83	CPUR_01849.1	1108.93	GTP-binding protein	C:mitochondrion; F:ATP binding; F:GTP binding; F:ATPase activity; F:ribosome binding; F:ribosomal large subunit binding; P:ATP catabolic process	Coil (COILS); IPR006073 (PRINTS); IPR027417 (G3DSA:3.40.50.GENE3D); IPR023192 (G3DSA:1.10.150.GENE3D); IPR013029 (PFAM); IPR012675 (G3DSA:3.10.20.GENE3D); IPR004396 (TIGRFAM); IPR006073 (PFAM); IPR004396 (PIRSF); PTHR23305 (PANTHER); PTHR23305:SF11 (PANTHER); PS51710 (PROSITE_PROFILES); IPR004396 (HAMAP); IPR027417 (SUPERFAMILY); IPR012676 (SUPERFAMILY)
84	CPUR_08361.1	1106.69	beta-tubulin	C:cytoplasm; C:microtubule; F:GTPase activity; F:structural constituent of cytoskeleton; F:GTP binding; P:GTP catabolic process; P:microtubule-based process; P:protein polymerization	Coil (COILS); IPR002453 (PRINTS); IPR000217 (PRINTS); IPR018316 (SMART); IPR003008 (SMART); IPR018316 (G3DSA:3.30.1330.GENE3D); IPR003008 (G3DSA:3.40.50.GENE3D); IPR023123 (G3DSA:1.10.287.GENE3D); IPR003008 (PFAM); IPR018316 (PFAM); PTHR11588:SF54 (PANTHER); IPR000217 (PANTHER); IPR017975 (PROSITE_PATTERNS); IPR013838 (PROSITE_PATTERNS); IPR003008 (SUPERFAMILY); IPR008280 (SUPERFAMILY)
85	CPUR_07098.1	1079.44	ECM33-like protein	-	PTHR31018 (PANTHER); SIGNAL_PEPTIDE_N_REGION (PHOBIUS); SIGNAL_PEPTIDE_H_REGION (PHOBIUS); SIGNAL_PEPTIDE (PHOBIUS); NON_CYTOPLASMIC_DOMAIN (PHOBIUS); SIGNAL_PEPTIDE_C_REGION (PHOBIUS); SignalP-noTM (SIGNALP_EUK); SignalP-noTM (SIGNALP_GRAM_NEGATIVE); SignalP-TM (SIGNALP_GRAM_POSITIVE); SSF52058 (SUPERFAMILY); SSF52058 (SUPERFAMILY)
86	CPUR_04344.1	1077.57	eukaryotic translation initiation factor 3 subunit K	C:eukaryotic translation initiation factor 3 complex; C:eukaryotic 43S preinitiation complex; C:eukaryotic 48S preinitiation complex; F:translation initiation factor activity; F:ribosome binding; P:formation of translation preinitiation complex; P:regulation of translational initiation; C:ribosome	IPR011991 (G3DSA:1.10.10.GENE3D); IPR016020 (G3DSA:1.25.40.GENE3D); PF10075 (PFAM); IPR009374 (PANTHER); IPR009374 (HAMAP); SSF46785 (SUPERFAMILY); IPR016024 (SUPERFAMILY)
87	CPUR_03616.1	1075.75	ubiquitin-conjugating enzyme e2-16 kda	F:ATP binding; F:acid-amino acid ligase activity; P:protein ubiquitination	SM00212 (SMART); IPR016135 (G3DSA:3.10.110.GENE3D); IPR000608 (PFAM); PTHR24068 (PANTHER); IPR023313 (PROSITE_PATTERNS); IPR000608 (PROSITE_PROFILES); IPR016135 (SUPERFAMILY)
88	CPUR_02748.1	1071.5	putative thioredoxin reductase	F:oxidoreductase activity; P:oxidation-reduction process	IPR013027 (PRINTS); IPR000103 (PRINTS); IPR023753 (PFAM); G3DSA:3.50.50.60 (GENE3D); G3DSA:3.50.50.60 (GENE3D); PTHR22912:SF137 (PANTHER); PTHR22912 (PANTHER); SIGNAL_PEPTIDE (PHOBIUS); SIGNAL_PEPTIDE_H_REGION (PHOBIUS); SIGNAL_PEPTIDE_C_REGION (PHOBIUS); NON_CYTOPLASMIC_DOMAIN (PHOBIUS); SIGNAL_PEPTIDE_N_REGION (PHOBIUS); SignalP-TM (SIGNALP_GRAM_POSITIVE); SignalP-noTM (SIGNALP_EUK); SignalP-TM…
89	CPUR_07999.1	1037.43	ADP-ribosylation factor	C:intracellular; F:GTP binding; F:hydrolase activity; P:ER to Golgi vesicle-mediated transport; P:Golgi to plasma membrane transport; P:small GTPase mediated signal transduction; P:macroautophagy	no IPS match
90	CPUR_03898.1	1036.92	nuclear transport factor 2	C:nuclear envelope; F:Ran GTPase binding; P:protein import into nucleus	no IPS match
91	CPUR_07770.1	1023.87	uncharacterized protein	-	SIGNAL_PEPTIDE (PHOBIUS); SIGNAL_PEPTIDE_N_REGION (PHOBIUS); SIGNAL_PEPTIDE_H_REGION (PHOBIUS); SIGNAL_PEPTIDE_C_REGION (PHOBIUS); NON_CYTOPLASMIC_DOMAIN (PHOBIUS); SignalP-noTM (SIGNALP_EUK)		x
92	CPUR_00363.1	1022.28	methionine synthase	C:cytoplasm; F:5-methyltetrahydropteroyltriglutamate-homocysteine S-methyltransferase activity; F:zinc ion binding; P:methionine biosynthetic process; P:methylation	IPR013215 (PFAM); IPR002629 (PFAM); IPR006276 (TIGRFAM); G3DSA:3.20.20.210 (GENE3D); G3DSA:3.20.20.210 (GENE3D); IPR006276 (PIRSF); PTHR30519:SF0 (PANTHER); PTHR30519 (PANTHER); IPR006276 (HAMAP); SSF51726 (SUPERFAMILY); SSF51726 (SUPERFAMILY)
93	CPUR_00043.1	1021.48	adenosylhomocysteinase	F:adenosylhomocysteinase activity; P:one-carbon metabolic process; P:methionine metabolic process	IPR015878 (SMART); IPR000043 (SMART); G3DSA:3.40.50.1480 (GENE3D); IPR000043 (PIRSF); IPR015878 (PFAM); IPR016040 (G3DSA:3.40.50.GENE3D); IPR000043 (TIGRFAM); IPR000043 (PFAM); IPR000043 (PANTHER); IPR020082 (PROSITE_PATTERNS); IPR020082 (PROSITE_PATTERNS); IPR000043 (HAMAP); SSF51735 (SUPERFAMILY); SSF52283 (SUPERFAMILY)
94	CPUR_05365.1	1021.27	GPI-anchored cell wall beta-1,3-endoglucanase	P:carbohydrate metabolic process	Coil (COILS); IPR013781 (G3DSA:3.20.20.GENE3D); PTHR16631:SF10 (PANTHER); PTHR16631 (PANTHER); SIGNAL_PEPTIDE (PHOBIUS); SIGNAL_PEPTIDE_N_REGION (PHOBIUS); SIGNAL_PEPTIDE_C_REGION (PHOBIUS); SIGNAL_PEPTIDE_H_REGION (PHOBIUS); NON_CYTOPLASMIC_DOMAIN (PHOBIUS); SignalP-noTM (SIGNALP_EUK); IPR017853 (SUPERFAMILY)			GH17	FCW (β-1,3-glucan)
95	CPUR_02696.1	1005.18	multiprotein-bridging factor 1	F:sequence-specific DNA binding; P:regulation of transcription, DNA-templated	IPR001387 (SMART); IPR001387 (PFAM); IPR013729 (PFAM); IPR010982 (G3DSA:1.10.260.GENE3D); PTHR10245 (PANTHER); IPR001387 (PROSITE_PROFILES); IPR010982 (SUPERFAMILY)
96	CPUR_07227.1	1002.79	translation initiation factor 1a	F:translation initiation factor activity; C:ribosome; P:regulation of translational initiation	SIGNAL_PEPTIDE_N_REGION (PHOBIUS); SIGNAL_PEPTIDE_H_REGION (PHOBIUS); NON_CYTOPLASMIC_DOMAIN (PHOBIUS); SIGNAL_PEPTIDE (PHOBIUS); CYTOPLASMIC_DOMAIN (PHOBIUS); SIGNAL_PEPTIDE_C_REGION (PHOBIUS); TRANSMEMBRANE (PHOBIUS); TMhelix (TMHMM)
97	CPUR_01331.1	994.827	glycosyl hydrolase family 62 protein	F:alpha-L-arabinofuranosidase activity; P:L-arabinose metabolic process; P:nucleotide metabolic process	IPR005193 (PFAM); IPR023296 (G3DSA:2.115.10.GENE3D); SIGNAL_PEPTIDE_N_REGION (PHOBIUS); NON_CYTOPLASMIC_DOMAIN (PHOBIUS); SIGNAL_PEPTIDE_H_REGION (PHOBIUS); SIGNAL_PEPTIDE_C_REGION (PHOBIUS); SIGNAL_PEPTIDE (PHOBIUS); IPR023296 (SUPERFAMILY)	down in tf1		GH62	PCW (hemicellulose
98	CPUR_06300.1	980.346	uncharacterized protein	F:molecular_function; P:biological_process; C:cellular_component	SignalP-TM (SIGNALP_GRAM_POSITIVE)		x
99	CPUR_05600.1	974.946	cytochrome c oxidase subunit COX9	C:mitochondrial respiratory chain; F:cytochrome-c oxidase activity; P:hydrogen ion transmembrane transport; P:mitochondrial electron transport, cytochrome c to oxygen; C:respiratory chain complex IV	SignalP-noTM (SIGNALP_EUK)
100	CPUR_00486.1	966.839	mfs general substrate transporter	C:extracellular region; P:sporocarp development involved in asexual reproduction; P:sexual sporulation resulting in formation of a cellular spore; P:phialide development	SignalP-TM (SIGNALP_GRAM_POSITIVE)		x
101	CPUR_04691.2	954.887	uncharacterized protein	P:proteolysis; C:cell wall; C:integral component of membrane; F:zinc ion binding; F:metalloendopeptidase activity; C:extracellular region	PR01217 (PRINTS); NON_CYTOPLASMIC_DOMAIN (PHOBIUS); SIGNAL_PEPTIDE (PHOBIUS); SIGNAL_PEPTIDE_C_REGION (PHOBIUS); SIGNAL_PEPTIDE_N_REGION (PHOBIUS); SIGNAL_PEPTIDE_H_REGION (PHOBIUS); TRANSMEMBRANE (PHOBIUS); CYTOPLASMIC_DOMAIN (PHOBIUS); SignalP-TM (SIGNALP_GRAM_POSITIVE); SignalP-noTM (SIGNALP_EUK); SignalP-noTM (SIGNALP_GRAM_NEGATIVE); TMhelix (TMHMM)
102	CPUR_03849.1	950.564	tropomycosin	-	TRANSMEMBRANE (PHOBIUS); TRANSMEMBRANE (PHOBIUS); NON_CYTOPLASMIC_DOMAIN (PHOBIUS); CYTOPLASMIC_DOMAIN (PHOBIUS); NON_CYTOPLASMIC_DOMAIN (PHOBIUS); CYTOPLASMIC_DOMAIN (PHOBIUS); TRANSMEMBRANE (PHOBIUS); TRANSMEMBRANE (PHOBIUS); NON_CYTOPLASMIC_DOMAIN (PHOBIUS); TMhelix (TMHMM); TMhelix (TMHMM); TMhelix (TMHMM); TMhelix (TMHMM)
103	CPUR_07156.1	948.009	uncharacterized protein	-	SIGNAL_PEPTIDE_N_REGION (PHOBIUS); NON_CYTOPLASMIC_DOMAIN (PHOBIUS); SIGNAL_PEPTIDE_H_REGION (PHOBIUS); SIGNAL_PEPTIDE_C_REGION (PHOBIUS); SIGNAL_PEPTIDE (PHOBIUS); SignalP-noTM (SIGNALP_GRAM_NEGATIVE); SignalP-noTM (SIGNALP_EUK); SignalP-TM (SIGNALP_GRAM_POSITIVE)		x
104	CPUR_05492.1	943.147	uncharacterized protein	-	NON_CYTOPLASMIC_DOMAIN (PHOBIUS); CYTOPLASMIC_DOMAIN (PHOBIUS); TRANSMEMBRANE (PHOBIUS); TMhelix (TMHMM)		x
105	CPUR_07574.1	938.868	probable transcription factor BTF3a	C:nucleus; C:cytoplasm; P:regulation of transcription, DNA-templated; P:protein transport	CYTOPLASMIC_DOMAIN (PHOBIUS); TRANSMEMBRANE (PHOBIUS); NON_CYTOPLASMIC_DOMAIN (PHOBIUS); TMhelix (TMHMM)
106	CPUR_08180.1	934.894	signal peptidase spc12 subunit	C:signal peptidase complex; C:integral component of membrane; F:peptidase activity; P:signal peptide processing; P:proteolysis	IPR009542 (PFAM); PTHR13202:SF0 (PANTHER); IPR009542 (PANTHER); CYTOPLASMIC_DOMAIN (PHOBIUS); TRANSMEMBRANE (PHOBIUS); CYTOPLASMIC_DOMAIN (PHOBIUS); NON_CYTOPLASMIC_DOMAIN (PHOBIUS); TRANSMEMBRANE (PHOBIUS); TMhelix (TMHMM); TMhelix (TMHMM)
107	CPUR_07748.1	932.734	uncharacterized protein	-	IPR013144 (SMART); IPR024964 (PFAM); PTHR12864 (PANTHER)
108	CPUR_07447.1	925.777	ATP synthase subunit mitochondrial	C:mitochondrial proton-transporting ATP synthase, stator stalk; F:proton-transporting ATP synthase activity, rotational mechanism; F:proton-transporting ATPase activity, rotational mechanism; P:ATP catabolic process; P:protein complex assembly; P:ATP synthesis coupled proton transport; P:oxidative phosphorylation	Coil (COILS); Coil (COILS); IPR008689 (PIRSF); IPR008689 (PFAM); PTHR12700:SF12 (PANTHER); PTHR12700 (PANTHER); SSF161065 (SUPERFAMILY)
109	CPUR_03226.1	925.735	HMG box protein	-	Coil (COILS); Coil (COILS); IPR009071 (G3DSA:1.10.30.GENE3D); IPR009071 (SUPERFAMILY); IPR009071 (SUPERFAMILY)
110	CPUR_01404.1	922.696	14-3-3-like protein	C:nucleus; F:DNA replication origin binding; F:monooxygenase activity; F:protein domain specific binding; F:phosphoserine binding; P:DNA damage checkpoint; P:signal transduction involved in filamentous growth; P:glycogen metabolic process; P:pre-replicative complex assembly involved in nuclear cell cycle DNA replication; P:DNA replication initiation; P:pseudohyphal growth; P:Ras protein signal tr…	Coil (COILS); IPR000308 (PRINTS); IPR023410 (SMART); G3DSA:1.20.190.20 (GENE3D); IPR023410 (PFAM); IPR000308 (PIRSF); IPR000308 (PANTHER); IPR023409 (PROSITE_PATTERNS); IPR023409 (PROSITE_PATTERNS); IPR023410 (SUPERFAMILY)
111	CPUR_00996.1	922.205	spi1-GTP-binding protein	C:cytoplasm; F:Ran GTPase binding; P:G1/S transition of mitotic cell cycle; P:RNA export from nucleus; P:ubiquitin-dependent protein catabolic process; P:protein import into nucleus	IPR000156 (SMART); IPR000156 (PFAM); IPR011993 (G3DSA:2.30.29.GENE3D); PTHR23138 (PANTHER); IPR000156 (PROSITE_PROFILES); SSF50729 (SUPERFAMILY)
112	CPUR_05124.1	921.357	uncharacterized protein	-	SignalP-noTM (SIGNALP_EUK)
113	CPUR_03935.1	921.085	tubulin alpha chain	C:cytoplasm; C:microtubule; F:GTPase activity; F:structural constituent of cytoskeleton; F:GTP binding; P:GTP catabolic process; P:microtubule-based process; P:protein polymerization	SignalP-noTM (SIGNALP_EUK)
114	CPUR_07667.1	920.75	NADH-ubiquinone oxidoreductase subunit	C:membrane; F:NADH dehydrogenase (ubiquinone) activity; F:electron carrier activity; P:mitochondrial electron transport, NADH to ubiquinone; P:ubiquinone biosynthetic process; P:sodium ion transport; P:proton transport; P:electron transport	NON_CYTOPLASMIC_DOMAIN (PHOBIUS); CYTOPLASMIC_DOMAIN (PHOBIUS); TRANSMEMBRANE (PHOBIUS); TMhelix (TMHMM)
115	CPUR_06977.1	917.259	endopolygalacturonase	C:extracellular region; F:polygalacturonase activity; P:starch metabolic process; P:sucrose metabolic process	IPR006626 (SMART); IPR000743 (PFAM); IPR012334 (G3DSA:2.160.20.GENE3D); PTHR31884:SF1 (PANTHER); PTHR31884 (PANTHER); IPR000743 (PROSITE_PATTERNS); NON_CYTOPLASMIC_DOMAIN (PHOBIUS); SIGNAL_PEPTIDE_N_REGION (PHOBIUS); SIGNAL_PEPTIDE (PHOBIUS); SIGNAL_PEPTIDE_H_REGION (PHOBIUS); SIGNAL_PEPTIDE_C_REGION (PHOBIUS); SignalP-noTM (SIGNALP_EUK); SignalP-noTM (SIGNALP_GRAM_NEGATIVE); SignalP-TM (SIGNALP_…			GH28	PCW (pectin)
116	CPUR_06570.1	916.21	cytochrome c oxidase subunit 6a	C:mitochondrial respiratory chain complex IV; F:cytochrome-c oxidase activity; P:hydrogen ion transmembrane transport; P:mitochondrial electron transport, cytochrome c to oxygen	no IPS match
117	CPUR_06171.1	915.543	cytochrome c peroxidase precursor	C:mitochondrial matrix; F:cytochrome-c peroxidase activity; F:heme binding; F:metal ion binding; P:response to oxidative stress; P:oxidation-reduction process; P:peroxidase reaction	IPR002207 (PRINTS); IPR002016 (PRINTS); IPR002016 (PFAM); G3DSA:1.10.520.10 (GENE3D); G3DSA:1.10.420.10 (GENE3D); PTHR31356 (PANTHER); PTHR31356:SF7 (PANTHER); IPR019793 (PROSITE_PATTERNS); IPR019794 (PROSITE_PATTERNS); CYTOPLASMIC_DOMAIN (PHOBIUS); NON_CYTOPLASMIC_DOMAIN (PHOBIUS); TRANSMEMBRANE (PHOBIUS); IPR002016 (PROSITE_PROFILES); IPR010255 (SUPERFAMILY)			AA2	peroxidase
118	CPUR_06188.1	914.731	exo-beta-1,3 -glucanase	P:carbohydrate metabolic process	IPR013781 (G3DSA:3.20.20.GENE3D); PTHR16631:SF8 (PANTHER); PTHR16631 (PANTHER); SIGNAL_PEPTIDE (PHOBIUS); SIGNAL_PEPTIDE_C_REGION (PHOBIUS); NON_CYTOPLASMIC_DOMAIN (PHOBIUS); SIGNAL_PEPTIDE_H_REGION (PHOBIUS); SIGNAL_PEPTIDE_N_REGION (PHOBIUS); SignalP-noTM (SIGNALP_EUK); SignalP-noTM (SIGNALP_GRAM_NEGATIVE); SignalP-TM (SIGNALP_GRAM_POSITIVE); IPR017853 (SUPERFAMILY)			GH17	FCW (β-1,3-glucan)
119	CPUR_01873.1	909.241	uncharacterized protein	-	TRANSMEMBRANE (PHOBIUS); NON_CYTOPLASMIC_DOMAIN (PHOBIUS); CYTOPLASMIC_DOMAIN (PHOBIUS)
120	CPUR_04488.1	904.851	14-3-3 protein	C:nucleus; F:DNA replication origin binding; F:monooxygenase activity; F:protein domain specific binding; F:phosphoserine binding; P:DNA damage checkpoint; P:signal transduction involved in filamentous growth; P:glycogen metabolic process; P:pre-replicative complex assembly involved in nuclear cell cycle DNA replication; P:DNA replication initiation; P:pseudohyphal growth; P:Ras protein signal tr…	IPR000308 (PRINTS); IPR023410 (SMART); IPR000308 (PIRSF); IPR023410 (PFAM); G3DSA:1.20.190.20 (GENE3D); IPR000308 (PANTHER); PTHR18860:SF18 (PANTHER); IPR023409 (PROSITE_PATTERNS); IPR023410 (SUPERFAMILY)
121	CPUR_04005.1	895.215	uncharacterized protein	-	SIGNAL_PEPTIDE_H_REGION (PHOBIUS); SIGNAL_PEPTIDE_C_REGION (PHOBIUS); SIGNAL_PEPTIDE (PHOBIUS); NON_CYTOPLASMIC_DOMAIN (PHOBIUS); SIGNAL_PEPTIDE_N_REGION (PHOBIUS); SignalP-TM (SIGNALP_GRAM_POSITIVE); SignalP-noTM (SIGNALP_EUK)
122	CPUR_01045.1	894.353	C2H2 finger domain-containing protein	F:nucleic acid binding; F:zinc ion binding	IPR003604 (SMART); IPR022755 (PFAM); PTHR20863:SF2 (PANTHER); PTHR20863 (PANTHER); IPR007087 (PROSITE_PATTERNS); IPR007087 (PROSITE_PROFILES); SSF57667 (SUPERFAMILY)
123	CPUR_03817.1	893.287	nucleosome assembly protein I	C:nucleus; P:nucleosome assembly	Coil (COILS); IPR002164 (PFAM); PTHR11875:SF7 (PANTHER); IPR002164 (PANTHER); SSF143113 (SUPERFAMILY)
124	CPUR_05929.1	882.935	ubiquinol-cytochrome c reductase subunit 8	F:ubiquinol-cytochrome-c reductase activity; P:hydrogen ion transmembrane transport; P:electron transport; P:oxidative phosphorylation; C:respiratory chain complex III	SignalP-noTM (SIGNALP_EUK)
125	CPUR_00880.1	879.921	cytochrome c oxidase polypeptide V	F:cytochrome-c oxidase activity; P:hydrogen ion transmembrane transport; P:mitochondrial electron transport, cytochrome c to oxygen; C:respiratory chain complex IV	IPR004203 (G3DSA:1.10.442.GENE3D); IPR004203 (PFAM); IPR004203 (PANTHER); PTHR10707:SF10 (PANTHER); TRANSMEMBRANE (PHOBIUS); CYTOPLASMIC_DOMAIN (PHOBIUS); NON_CYTOPLASMIC_DOMAIN (PHOBIUS); SignalP-TM (SIGNALP_GRAM_POSITIVE); IPR004203 (SUPERFAMILY); TMhelix (TMHMM)
126	CPUR_00371.1	873.959	Hsp90 associated co-chaperone	-	IPR007052 (PFAM); IPR008978 (G3DSA:2.60.40.GENE3D); PTHR22932:SF1 (PANTHER); PTHR22932 (PANTHER); IPR007052 (PROSITE_PROFILES); IPR008978 (SUPERFAMILY)
127	CPUR_03188.1	873.16	spermidine synthase	F:transferase activity; P:metabolic process	TRANSMEMBRANE (PHOBIUS); CYTOPLASMIC_DOMAIN (PHOBIUS); NON_CYTOPLASMIC_DOMAIN (PHOBIUS)
128	CPUR_07067.1	871.933	thiamine biosynthetic enzyme	C:nucleus; C:cytosol; F:metal ion binding; P:response to stress; P:thiamine biosynthetic process; P:thiazole biosynthetic process	G3DSA:3.50.50.60 (GENE3D); IPR002922 (TIGRFAM); PF01946 (PFAM); PTHR10617 (PANTHER); IPR027495 (HAMAP); SSF51905 (SUPERFAMILY)
129	CPUR_03654.1	867.492	mitochondrial-processing peptidase subunit beta	C:mitochondrial processing peptidase complex; F:metalloendopeptidase activity; F:metal ion binding; P:proteolysis; P:protein processing involved in protein targeting to mitochondrion	IPR011765 (PFAM); IPR011237 (G3DSA:3.30.830.GENE3D); IPR011237 (G3DSA:3.30.830.GENE3D); IPR007863 (PFAM); PTHR11851 (PANTHER); IPR001431 (PROSITE_PATTERNS); IPR011249 (SUPERFAMILY); IPR011249 (SUPERFAMILY)
130	CPUR_02191.1	866.721	formate dehydrogenase	C:cytosol; F:formate dehydrogenase (NAD+) activity; F:oxidoreductase activity, acting on the CH-OH group of donors, NAD or NADP as acceptor; F:NAD binding; P:oxidation-reduction process; C:formate dehydrogenase complex; P:formate metabolic process; P:methane metabolic process; P:glyoxylate metabolic process	IPR016040 (G3DSA:3.40.50.GENE3D); IPR006139 (PFAM); IPR006140 (PFAM); IPR016040 (G3DSA:3.40.50.GENE3D); PTHR10996 (PANTHER); PTHR10996:SF16 (PANTHER); IPR029753 (PROSITE_PATTERNS); IPR029752 (PROSITE_PATTERNS); IPR029753 (PROSITE_PATTERNS); SSF52283 (SUPERFAMILY); SSF51735 (SUPERFAMILY)
131	CPUR_07058.1	860.172	malate dehydrogenase	C:mitochondrion; F:mRNA binding; F:L-malate dehydrogenase activity; P:chronological cell aging; P:replicative cell aging; P:malate metabolic process; P:cellular carbohydrate metabolic process; P:pyruvate metabolic process; P:reductive tricarboxylic acid cycle; P:glyoxylate metabolic process	no IPS match
132	CPUR_01700.1	852.499	MAP kinase (= cpmpk1)	F:MAP kinase activity; F:ATP binding; P:MAPK cascade; P:protein phosphorylation; P:transmembrane receptor protein serine/threonine kinase signaling pathway; P:serine family amino acid metabolic process	IPR008352 (PRINTS); IPR002290 (SMART); G3DSA:1.10.510.10 (GENE3D); IPR000719 (PFAM); G3DSA:3.30.200.20 (GENE3D); PTHR24055:SF29 (PANTHER); PTHR24055 (PANTHER); IPR008271 (PROSITE_PATTERNS); IPR017441 (PROSITE_PATTERNS); IPR003527 (PROSITE_PATTERNS); IPR000719 (PROSITE_PROFILES); IPR011009 (SUPERFAMILY)
133	CPUR_07438.1	845.467	superoxide dismutase [Cu-Zn]	C:cytoplasm; F:superoxide dismutase activity; F:metal ion binding; P:removal of superoxide radicals; P:oxidation-reduction process	IPR001424 (PRINTS); IPR001424 (G3DSA:2.60.40.GENE3D); IPR001424 (PFAM); PTHR10003 (PANTHER); IPR018152 (PROSITE_PATTERNS); IPR018152 (PROSITE_PATTERNS); IPR001424 (SUPERFAMILY)
134	CPUR_00679.1	842.491	glucose-regulated protein	C:luminal surveillance complex; F:GTPase activity; F:ATP binding; F:GTP binding; F:ATPase activity; F:unfolded protein binding; P:karyogamy involved in conjugation with cellular fusion; P:ATP catabolic process; P:protein folding; P:SRP-dependent cotranslational protein targeting to membrane, translocation; P:response to unfolded protein; P:ER-associated ubiquitin-dependent protein catabolic proce…	Coil (COILS); Coil (COILS); Coil (COILS); IPR013126 (PRINTS); IPR004161 (PFAM); G3DSA:2.40.30.10 (GENE3D); IPR029047 (G3DSA:2.60.34.GENE3D); G3DSA:3.30.30.30 (GENE3D); G3DSA:3.30.420.40 (GENE3D); IPR005225 (TIGRFAM); IPR000795 (PFAM); IPR015033 (PFAM); IPR027417 (G3DSA:3.40.50.GENE3D); IPR029048 (G3DSA:1.20.1270.GENE3D); IPR013126 (PFAM); G3DSA:3.30.420.40 (GENE3D); G3DSA:2.40.30.10 (GENE3D); G3D…
135	CPUR_04321.1	839.007	glycine/serine hydroxymethyltransferase	F:glycine hydroxymethyltransferase activity; F:methyltransferase activity; F:pyridoxal phosphate binding; P:glycine metabolic process; P:L-serine metabolic process; P:methylation; P:tetrahydrofolate interconversion	IPR015421 (G3DSA:3.40.640.GENE3D); IPR001085 (PIRSF); IPR015422 (G3DSA:3.90.1150.GENE3D); IPR001085 (PFAM); PTHR11680:SF5 (PANTHER); IPR001085 (PANTHER); IPR019798 (PROSITE_PATTERNS); IPR001085 (HAMAP); IPR015424 (SUPERFAMILY)
136	CPUR_03319.1	832.244	6-phosphogluconate dehydrogenase	C:mitochondrion; F:phosphogluconate dehydrogenase (decarboxylating) activity; F:NADP binding; P:pentose-phosphate shunt, oxidative branch; P:cellular response to oxidative stress; P:D-gluconate metabolic process	PR00076 (PRINTS); IPR006113 (TIGRFAM); IPR006115 (PFAM); IPR006113 (PIRSF); IPR013328 (G3DSA:1.10.1040.GENE3D); IPR012284 (G3DSA:1.20.5.GENE3D); IPR006114 (PFAM); IPR016040 (G3DSA:3.40.50.GENE3D); PTHR11811 (PANTHER); IPR006184 (PROSITE_PATTERNS); SSF51735 (SUPERFAMILY); IPR008927 (SUPERFAMILY)
137	CPUR_03651.1	829.518	inosine-5 -monophosphate dehydrogenase imd2	F:IMP dehydrogenase activity; F:adenyl nucleotide binding; F:metal ion binding; P:GMP biosynthetic process; P:oxidation-reduction process; P:purine nucleobase metabolic process; C:mitochondrial inner membrane peptidase complex	IPR000644 (SMART); IPR000644 (PFAM); IPR005990 (TIGRFAM); IPR005990 (PIRSF); IPR013785 (G3DSA:3.20.20.GENE3D); IPR001093 (PFAM); IPR005990 (PTHR11911:PANTHER); PTHR11911 (PANTHER); IPR015875 (PROSITE_PATTERNS); IPR000644 (PROSITE_PROFILES); IPR000644 (PROSITE_PROFILES); IPR005990 (HAMAP); SSF51412 (SUPERFAMILY); SSF54631 (SUPERFAMILY)
138	CPUR_04570.1	821.053	pyruvate dehydrogenase E1 component beta subunit	F:pyruvate dehydrogenase (acetyl-transferring) activity; P:acetyl-CoA biosynthetic process from pyruvate; P:oxidation-reduction process; P:gluconeogenesis; P:glycolytic process; P:isoleucine biosynthetic process; P:leucine biosynthetic process; P:valine biosynthetic process; C:pyruvate dehydrogenase complex	IPR005475 (SMART); IPR005476 (PFAM); IPR029061 (G3DSA:3.40.50.GENE3D); IPR005475 (PFAM); IPR009014 (G3DSA:3.40.50.GENE3D); PTHR11624 (PANTHER); IPR027110 (PTHR11624:PANTHER); SIGNAL_PEPTIDE_N_REGION (PHOBIUS); SIGNAL_PEPTIDE_H_REGION (PHOBIUS); SIGNAL_PEPTIDE_C_REGION (PHOBIUS); SIGNAL_PEPTIDE (PHOBIUS); NON_CYTOPLASMIC_DOMAIN (PHOBIUS); SignalP-TM (SIGNALP_GRAM_POSITIVE); SignalP-noTM (SIGNALP_G…
139	CPUR_07715.1	817.465	glutamine synthetase	C:cytoplasm; F:glutamate-ammonia ligase activity; F:ATP binding; P:glutamine biosynthetic process; P:peptidoglycan biosynthetic process	IPR008146 (PFAM); IPR014746 (G3DSA:3.30.590.GENE3D); IPR008147 (PFAM); PTHR20852 (PANTHER); PTHR20852:SF42 (PANTHER); IPR027303 (PROSITE_PATTERNS); IPR027302 (PROSITE_PATTERNS); SSF55931 (SUPERFAMILY); IPR008147 (SUPERFAMILY)
140	CPUR_03357.1	816.376	prolyl cis-trans isomerase	C:nucleolus; F:peptidyl-prolyl cis-trans isomerase activity; F:FK506 binding; P:histone peptidyl-prolyl isomerization; P:protein folding	TRANSMEMBRANE (PHOBIUS); TRANSMEMBRANE (PHOBIUS); TRANSMEMBRANE (PHOBIUS); CYTOPLASMIC_DOMAIN (PHOBIUS); NON_CYTOPLASMIC_DOMAIN (PHOBIUS); TRANSMEMBRANE (PHOBIUS); TRANSMEMBRANE (PHOBIUS); NON_CYTOPLASMIC_DOMAIN (PHOBIUS); CYTOPLASMIC_DOMAIN (PHOBIUS); CYTOPLASMIC_DOMAIN (PHOBIUS); NON_CYTOPLASMIC_DOMAIN (PHOBIUS); CYTOPLASMIC_DOMAIN (PHOBIUS); TRANSMEMBRANE (PHOBIUS); CYTOPLASMIC_DOMAIN (PHOBIUS…
141	CPUR_05294.1	793.895	heat shock protein Hsp88	F:ATP binding; P:response to stress	IPR013126 (PRINTS); IPR013126 (PFAM); IPR029047 (G3DSA:2.60.34.GENE3D); G3DSA:3.30.420.40 (GENE3D); G3DSA:3.30.30.30 (GENE3D); G3DSA:3.90.640.10 (GENE3D); G3DSA:3.30.420.40 (GENE3D); IPR029048 (G3DSA:1.20.1270.GENE3D); PTHR19375:SF78 (PANTHER); PTHR19375 (PANTHER); IPR018181 (PROSITE_PATTERNS); IPR029048 (SUPERFAMILY); SSF53067 (SUPERFAMILY); SSF53067 (SUPERFAMILY); IPR029047 (SUPERFAMILY)
142	CPUR_06172.1	791.764	protein disulfide-isomerase	C:endoplasmic reticulum; F:protein disulfide isomerase activity; P:protein folding; P:cell redox homeostasis	Coil (COILS); PR00421 (PRINTS); IPR012336 (G3DSA:3.40.30.GENE3D); IPR005792 (TIGRFAM); IPR012336 (G3DSA:3.40.30.GENE3D); IPR013766 (PFAM); PF13848 (PFAM); IPR012336 (G3DSA:3.40.30.GENE3D); IPR012336 (G3DSA:3.40.30.GENE3D); IPR005788 (TIGRFAM); PTHR18929 (PANTHER); PTHR18929:SF74 (PANTHER); IPR017937 (PROSITE_PATTERNS); IPR017937 (PROSITE_PATTERNS); SIGNAL_PEPTIDE_H_REGION (PHOBIUS); SIGNAL_PEPTID…
143	CPUR_05554.1	777.922	3-isopropylmalate dehydrogenase	C:cytoplasm; F:magnesium ion binding; F:3-isopropylmalate dehydrogenase activity; F:NAD binding; P:leucine biosynthetic process; P:oxidation-reduction process; P:isoleucine biosynthetic process; P:valine biosynthetic process	IPR024084 (G3DSA:3.40.718.GENE3D); IPR024084 (PFAM); IPR004429 (TIGRFAM); PTHR11835:SF35 (PANTHER); IPR001804 (PANTHER); IPR019818 (PROSITE_PATTERNS); SSF53659 (SUPERFAMILY)
144	CPUR_03931.1	769.834	ubiquinol-cytochrome-c reductase complex core protein 2	F:catalytic activity; F:metal ion binding; P:metabolic process	IPR011237 (G3DSA:3.30.830.GENE3D); IPR011765 (PFAM); IPR007863 (PFAM); IPR011237 (G3DSA:3.30.830.GENE3D); PTHR11851 (PANTHER); PTHR11851:SF125 (PANTHER); IPR011249 (SUPERFAMILY); IPR011249 (SUPERFAMILY)
145	CPUR_04002.1	768.457	uncharacterized protein	-	NON_CYTOPLASMIC_DOMAIN (PHOBIUS); SIGNAL_PEPTIDE_C_REGION (PHOBIUS); SIGNAL_PEPTIDE_H_REGION (PHOBIUS); SIGNAL_PEPTIDE (PHOBIUS); SIGNAL_PEPTIDE_N_REGION (PHOBIUS); SignalP-TM (SIGNALP_GRAM_POSITIVE); SignalP-noTM (SIGNALP_EUK)		x
146	CPUR_06108.1	766.366	translation initiation factor 5	F:translation initiation factor activity; F:protein binding; C:ribosome; P:regulation of translational initiation	IPR003307 (SMART); IPR002735 (SMART); IPR016021 (G3DSA:1.25.40.GENE3D); IPR002735 (PFAM); IPR016189 (G3DSA:3.30.30.GENE3D); IPR003307 (PFAM); PTHR23001:SF7 (PANTHER); PTHR23001 (PANTHER); IPR003307 (PROSITE_PROFILES); IPR016189 (SUPERFAMILY); IPR016190 (SUPERFAMILY); IPR016024 (SUPERFAMILY)
147	CPUR_02736.1	761.462	uncharacterized protein	-	SIGNAL_PEPTIDE_C_REGION (PHOBIUS); SIGNAL_PEPTIDE_N_REGION (PHOBIUS); NON_CYTOPLASMIC_DOMAIN (PHOBIUS); SIGNAL_PEPTIDE (PHOBIUS); SIGNAL_PEPTIDE_H_REGION (PHOBIUS); SignalP-noTM (SIGNALP_GRAM_NEGATIVE); SignalP-noTM (SIGNALP_EUK); SignalP-TM (SIGNALP_GRAM_POSITIVE)		x
148	CPUR_08651.1	754.301	uncharacterized protein	-	SIGNAL_PEPTIDE_N_REGION (PHOBIUS); NON_CYTOPLASMIC_DOMAIN (PHOBIUS); SIGNAL_PEPTIDE_C_REGION (PHOBIUS); SIGNAL_PEPTIDE (PHOBIUS); SIGNAL_PEPTIDE_H_REGION (PHOBIUS); SignalP-noTM (SIGNALP_EUK); SignalP-TM (SIGNALP_GRAM_POSITIVE)		x
149	CPUR_04946.1	752.367	methionine adenosyltransferase	F:methionine adenosyltransferase activity; F:ATP binding; F:metal ion binding; P:S-adenosylmethionine biosynthetic process; P:one-carbon metabolic process; P:methionine metabolic process	IPR002133 (TIGRFAM); IPR002133 (PIRSF); IPR022628 (PFAM); IPR022630 (PFAM); G3DSA:3.30.300.10 (GENE3D); G3DSA:3.30.300.10 (GENE3D); IPR022629 (PFAM); G3DSA:3.30.300.10 (GENE3D); IPR002133 (PANTHER); IPR022631 (PROSITE_PATTERNS); IPR022631 (PROSITE_PATTERNS); IPR002133 (HAMAP); IPR022636 (SUPERFAMILY); IPR022636 (SUPERFAMILY); IPR022636 (SUPERFAMILY)
150	CPUR_06539.1	747.306	fibrillarin	F:RNA binding; F:methyltransferase activity; P:rRNA processing; P:tRNA processing; P:methylation	IPR000692 (PRINTS); IPR000692 (PIRSF); IPR029063 (G3DSA:3.40.50.GENE3D); IPR000692 (PFAM); G3DSA:3.30.200.20 (GENE3D); PTHR10335 (PANTHER); IPR000692 (HAMAP); IPR029063 (SUPERFAMILY)
								CBM	carbohydrate binding molecules
								CE	carbohydrate esterases
								GH	glycosyl hydrolases
								AA	auxiliary activities
									FCW	fungal cell wall
									PCW	plant cell wall
