# Supplementary material for: Cross-talk of the biotrophic pathogen Claviceps purpurea and its host Secale cereale
Source: BMC Genomics. 2017 Apr 4;18:273. doi: 10.1186/s12864-017-3619-4 (PMC5379732; doi:10.1186/s12864-017-3619-4)
Supplement: Supplementary file 7 — Fungal genes controlled by Cptf1 (XLSX 18 kb) [file 12864_2017_3619_MOESM7_ESM.xlsx]

## Sheet: diff_expr_Cp20.1_tf1_fungal
Genes controlled by CpTf1
Sorted by fold change	Gene ID	FPKM Cp20.1	FPKM tf1	Annotation (MIPS/Blast2GO)	GOs (Blast2GO)	InterProScan (Blast2Go)	TOP 150	putative effectors	CAZyme leer	CAZyme substrate	log2(fold_change)	p_value	q_value
1	CPUR_04609.1	3548.51	0	uncharacterized protein	-	SIGNAL_PEPTIDE_H_REGION (PHOBIUS); SIGNAL_PEPTIDE_N_REGION (PHOBIUS); SIGNAL_PEPTIDE (PHOBIUS); NON_CYTOPLASMIC_DOMAIN (PHOBIUS); SIGNAL_PEPTIDE_C_REGION (PHOBIUS); SignalP-TM (SIGNALP_GRAM_POSITIVE); SignalP-noTM (SIGNALP_GRAM_NEGATIVE); SignalP-noTM (SIGNALP_EUK)	x	x			-inf	5e-05	0.00886481
47	CPUR_00092.1	1854.59	211.953	uncharacterized protein	-	no IPS match	x				-3.12928	0.0001	0.0145061
2	CPUR_06762.1	1253.9	0	oxaloacetate acetylhydrolase	F:hydrolase activity; F:lyase activity; P:metabolic process	PF13714 (PFAM); IPR015813 (G3DSA:3.20.20.GENE3D); PTHR21631 (PANTHER); PTHR21631:SF4 (PANTHER); IPR018523 (PROSITE_PATTERNS); TRANSMEMBRANE (PHOBIUS); NON_CYTOPLASMIC_DOMAIN (PHOBIUS); CYTOPLASMIC_DOMAIN (PHOBIUS); IPR015813 (SUPERFAMILY)	x				-inf	5e-05	0.00886481
3	CPUR_04964.1	1180.77	0	uncharacterized protein	-	SIGNAL_PEPTIDE_H_REGION (PHOBIUS); SIGNAL_PEPTIDE (PHOBIUS); SIGNAL_PEPTIDE_C_REGION (PHOBIUS); NON_CYTOPLASMIC_DOMAIN (PHOBIUS); SIGNAL_PEPTIDE_N_REGION (PHOBIUS); SignalP-noTM (SIGNALP_EUK); SignalP-TM (SIGNALP_GRAM_POSITIVE); SignalP-noTM (SIGNALP_GRAM_NEGATIVE)	x	x			-inf	5e-05	0.00886481
48	CPUR_01331.1	994.827	134.917	glycosyl hydrolase family 62 protein	F:alpha-L-arabinofuranosidase activity; P:L-arabinose metabolic process; P:nucleotide metabolic process	IPR005193 (PFAM); IPR023296 (G3DSA:2.115.10.GENE3D); SIGNAL_PEPTIDE_N_REGION (PHOBIUS); NON_CYTOPLASMIC_DOMAIN (PHOBIUS); SIGNAL_PEPTIDE_H_REGION (PHOBIUS); SIGNAL_PEPTIDE_C_REGION (PHOBIUS); SIGNAL_PEPTIDE (PHOBIUS); IPR023296 (SUPERFAMILY)	x		GH62	PCW (hemicellulose	-2.88237	0.0002	0.0245487
4	CPUR_06515.1	421.523	0	uncharacterized protein	C:extracellular region	PR01228 (PRINTS); IPR010636 (G3DSA:3.20.120.GENE3D); IPR010636 (PFAM); SIGNAL_PEPTIDE (PHOBIUS); NON_CYTOPLASMIC_DOMAIN (PHOBIUS); SIGNAL_PEPTIDE_N_REGION (PHOBIUS); SIGNAL_PEPTIDE_H_REGION (PHOBIUS); SIGNAL_PEPTIDE_C_REGION (PHOBIUS); SignalP-noTM (SIGNALP_EUK); SignalP-noTM (SIGNALP_GRAM_NEGATIVE); SignalP-TM (SIGNALP_GRAM_POSITIVE); IPR010636 (SUPERFAMILY)					-inf	5e-05	0.00886481
5	CPUR_05800.1	360.258	0	uncharacterized protein	-	Coil (COILS)					-inf	5e-05	0.00886481
40	CPUR_03095.1	330.182	0	uncharacterized protein	-	SIGNAL_PEPTIDE_H_REGION (PHOBIUS); SIGNAL_PEPTIDE_C_REGION (PHOBIUS); SIGNAL_PEPTIDE (PHOBIUS); SIGNAL_PEPTIDE_N_REGION (PHOBIUS); NON_CYTOPLASMIC_DOMAIN (PHOBIUS); SignalP-noTM (SIGNALP_EUK)		x			-inf	0.00035	0.0372322
6	CPUR_00613.1	311.038	0	secreted protein	P:biological_process; C:cellular_component	IPR011089 (PFAM); PTHR24094:SF8 (PANTHER); PTHR24094 (PANTHER); SIGNAL_PEPTIDE_N_REGION (PHOBIUS); SIGNAL_PEPTIDE (PHOBIUS); NON_CYTOPLASMIC_DOMAIN (PHOBIUS); SIGNAL_PEPTIDE_H_REGION (PHOBIUS); SIGNAL_PEPTIDE_C_REGION (PHOBIUS); SignalP-noTM (SIGNALP_GRAM_NEGATIVE); SignalP-TM (SIGNALP_GRAM_POSITIVE); SignalP-noTM (SIGNALP_EUK)		x			-inf	5e-05	0.00886481
46	CPUR_08481.1	290.681	15.9334	glycoprotein X	-	no IPS match					-4.18931	0.0003	0.0341929
7	CPUR_01295.1	260.969	0	uncharacterized protein	F:molecular_function; P:biological_process; C:cellular_component	IPR025331 (PFAM); SIGNAL_PEPTIDE_N_REGION (PHOBIUS); SIGNAL_PEPTIDE (PHOBIUS); NON_CYTOPLASMIC_DOMAIN (PHOBIUS); SIGNAL_PEPTIDE_H_REGION (PHOBIUS); SIGNAL_PEPTIDE_C_REGION (PHOBIUS); SignalP-TM (SIGNALP_GRAM_POSITIVE); SignalP-noTM (SIGNALP_EUK); SignalP-noTM (SIGNALP_GRAM_NEGATIVE)		x			-inf	5e-05	0.00886481
8	CPUR_03570.1	253.321	0	endo-1,4 -beta-xylanase b	C:extracellular region; F:endo-1,4-beta-xylanase activity; P:xylan catabolic process	IPR001137 (PRINTS); IPR013319 (G3DSA:2.60.120.GENE3D); IPR001137 (PFAM); PTHR10587 (PANTHER); PTHR10587:SF66 (PANTHER); IPR018208 (PROSITE_PATTERNS); SIGNAL_PEPTIDE_C_REGION (PHOBIUS); SIGNAL_PEPTIDE_N_REGION (PHOBIUS); NON_CYTOPLASMIC_DOMAIN (PHOBIUS); SIGNAL_PEPTIDE_H_REGION (PHOBIUS); SIGNAL_PEPTIDE (PHOBIUS); SignalP-noTM (SIGNALP_EUK); SignalP-noTM (SIGNALP_GRAM_NEGATIVE); SignalP-TM (SIGNAL…		x	GH11	PCW (hemicellulose)	-inf	5e-05	0.00886481
9	CPUR_01296.1	215.482	0	related to suc2-invertase (sucrose hydrolyzing enzyme)	F:hydrolase activity, hydrolyzing O-glycosyl compounds; P:carbohydrate metabolic process	IPR001362 (SMART); IPR013148 (PFAM); IPR013189 (G3DSA:2.60.120.GENE3D); PTHR30175:SF0 (PANTHER); PTHR30175 (PANTHER); IPR018053 (PROSITE_PATTERNS); SIGNAL_PEPTIDE_N_REGION (PHOBIUS); NON_CYTOPLASMIC_DOMAIN (PHOBIUS); SIGNAL_PEPTIDE_H_REGION (PHOBIUS); SIGNAL_PEPTIDE (PHOBIUS); SIGNAL_PEPTIDE_C_REGION (PHOBIUS); SignalP-noTM (SIGNALP_EUK); IPR023296 (SUPERFAMILY); IPR013320 (SUPERFAMILY)			GH32	ESR (sucrose/inulin	-inf	5e-05	0.00886481
33	CPUR_07995.1	206.418	0	gluconokinase	F:kinase activity; P:carbohydrate metabolic process; P:phosphorylation	IPR006001 (TIGRFAM); IPR027417 (G3DSA:3.40.50.GENE3D); IPR000623 (PFAM); PTHR11603 (PANTHER); IPR027417 (SUPERFAMILY)					-inf	0.0002	0.0245487
10	CPUR_03106.1	183.967	0	related to dis1-suppressing protein kinase dsk1	F:protein kinase activity; F:ATP binding; P:protein phosphorylation	IPR002290 (SMART); IPR000719 (PFAM); G3DSA:3.30.200.20 (GENE3D); G3DSA:1.10.510.10 (GENE3D); PTHR24055 (PANTHER); PTHR24055:SF166 (PANTHER); IPR017441 (PROSITE_PATTERNS); IPR000719 (PROSITE_PROFILES); IPR011009 (SUPERFAMILY)					-inf	5e-05	0.00886481
41	CPUR_00952.1	173.891	0	OHCU decarboxylase	-	IPR018020 (PFAM); IPR018020 (G3DSA:1.10.3330.GENE3D); SSF158694 (SUPERFAMILY)					-inf	0.00035	0.0372322
28	CPUR_07851.1	168.792	0	peptidase pyroglutamyl peptidase I-like protein	F:protein binding	IPR016125 (G3DSA:3.40.630.GENE3D); IPR016125 (PFAM); PTHR23402:SF1 (PANTHER); IPR016125 (PANTHER); IPR007110 (PROSITE_PROFILES); SSF53182 (SUPERFAMILY)					-inf	0.0001	0.0145061
11	CPUR_08482.1	162.979	0	uncharacterized protein	F:protein binding	PF13854 (PFAM); IPR015915 (G3DSA:2.120.10.GENE3D); SIGNAL_PEPTIDE_N_REGION (PHOBIUS); TRANSMEMBRANE (PHOBIUS); CYTOPLASMIC_DOMAIN (PHOBIUS); SIGNAL_PEPTIDE_C_REGION (PHOBIUS); SIGNAL_PEPTIDE (PHOBIUS); SIGNAL_PEPTIDE_H_REGION (PHOBIUS); NON_CYTOPLASMIC_DOMAIN (PHOBIUS); SignalP-noTM (SIGNALP_EUK); SignalP-TM (SIGNALP_GRAM_POSITIVE); IPR011043 (SUPERFAMILY); TMhelix (TMHMM)					-inf	5e-05	0.00886481
12	CPUR_00901.1	154.936	0	amine oxidase	F:oxidoreductase activity; P:oxidation-reduction process	IPR001613 (PRINTS); G3DSA:3.50.50.60 (GENE3D); G3DSA:3.90.660.10 (GENE3D); IPR002937 (PFAM); PTHR10742 (PANTHER); PTHR10742:SF183 (PANTHER); SIGNAL_PEPTIDE_H_REGION (PHOBIUS); NON_CYTOPLASMIC_DOMAIN (PHOBIUS); SIGNAL_PEPTIDE_N_REGION (PHOBIUS); SIGNAL_PEPTIDE_C_REGION (PHOBIUS); SIGNAL_PEPTIDE (PHOBIUS); SignalP-noTM (SIGNALP_EUK); SignalP-TM (SIGNALP_GRAM_POSITIVE); SignalP-noTM (SIGNALP_GRAM_NE…					-inf	5e-05	0.00886481
13	CPUR_05596.1	150.3	0	uncharacterized protein	F:catalytic activity; P:metabolic process	IPR013342 (SMART); IPR013342 (PFAM); IPR029065 (G3DSA:3.20.20.GENE3D); IPR013341 (PFAM); PF13378 (PFAM); IPR029017 (G3DSA:3.30.390.GENE3D); IPR001354 (PANTHER); PTHR13794:SF50 (PANTHER); IPR029017 (SUPERFAMILY); IPR029065 (SUPERFAMILY)					-inf	5e-05	0.00886481
14	CPUR_02739.1	127.24	0	sugar transporter STL1	C:integral component of membrane; F:substrate-specific transmembrane transporter activity; P:carbohydrate transport; P:transmembrane transport	IPR003663 (PRINTS); G3DSA:1.20.1250.20 (GENE3D); G3DSA:1.20.1250.20 (GENE3D); IPR003663 (TIGRFAM); IPR005828 (PFAM); PTHR24063 (PANTHER); PTHR24063:SF294 (PANTHER); TRANSMEMBRANE (PHOBIUS); TRANSMEMBRANE (PHOBIUS); NON_CYTOPLASMIC_DOMAIN (PHOBIUS); CYTOPLASMIC_DOMAIN (PHOBIUS); TRANSMEMBRANE (PHOBIUS); NON_CYTOPLASMIC_DOMAIN (PHOBIUS); CYTOPLASMIC_DOMAIN (PHOBIUS); TRANSMEMBRANE (PHOBIUS); CYTOPL…					-inf	5e-05	0.00886481
15	CPUR_04457.1	126.741	0	cellulose 1,4-beta-cellobiosidase	C:extracellular region; F:cellulose 1,4-beta-cellobiosidase activity; F:cellulose binding; P:starch metabolic process; P:sucrose metabolic process	IPR001722 (PRINTS); IPR001722 (G3DSA:2.70.100.GENE3D); IPR001722 (PFAM); SIGNAL_PEPTIDE (PHOBIUS); SIGNAL_PEPTIDE_N_REGION (PHOBIUS); SIGNAL_PEPTIDE_H_REGION (PHOBIUS); NON_CYTOPLASMIC_DOMAIN (PHOBIUS); SIGNAL_PEPTIDE_C_REGION (PHOBIUS); SignalP-TM (SIGNALP_GRAM_POSITIVE); SignalP-noTM (SIGNALP_EUK); SignalP-noTM (SIGNALP_GRAM_NEGATIVE); IPR013320 (SUPERFAMILY)			GH7	PCW (cellulose)	-inf	5e-05	0.00886481
16	CPUR_05486.1	125.276	0	uncharacterized protein	-	PF13489 (PFAM); IPR029063 (G3DSA:3.40.50.GENE3D); PTHR10108 (PANTHER); PTHR10108:SF766 (PANTHER); IPR029063 (SUPERFAMILY)					-inf	5e-05	0.00886481
38	CPUR_07690.1	120.588	0	uncharacterized protein	-	SIGNAL_PEPTIDE (PHOBIUS); SIGNAL_PEPTIDE_C_REGION (PHOBIUS); SIGNAL_PEPTIDE_H_REGION (PHOBIUS); SIGNAL_PEPTIDE_N_REGION (PHOBIUS); NON_CYTOPLASMIC_DOMAIN (PHOBIUS); SignalP-noTM (SIGNALP_EUK); SignalP-TM (SIGNALP_GRAM_POSITIVE); SignalP-noTM (SIGNALP_GRAM_NEGATIVE)		x			-inf	0.00025	0.029189
34	CPUR_03643.1	114.958	0	uncharacterized protein	-	TRANSMEMBRANE (PHOBIUS); NON_CYTOPLASMIC_DOMAIN (PHOBIUS); NON_CYTOPLASMIC_DOMAIN (PHOBIUS); TRANSMEMBRANE (PHOBIUS); CYTOPLASMIC_DOMAIN (PHOBIUS); TRANSMEMBRANE (PHOBIUS); CYTOPLASMIC_DOMAIN (PHOBIUS); TRANSMEMBRANE (PHOBIUS); NON_CYTOPLASMIC_DOMAIN (PHOBIUS); TRANSMEMBRANE (PHOBIUS); CYTOPLASMIC_DOMAIN (PHOBIUS); TMhelix (TMHMM); TMhelix (TMHMM); TMhelix (TMHMM); TMhelix (TMHMM)					-inf	0.0002	0.0245487
39	CPUR_08817.1	98.7916	0	uncharacterized protein	-	CYTOPLASMIC_DOMAIN (PHOBIUS); TRANSMEMBRANE (PHOBIUS); NON_CYTOPLASMIC_DOMAIN (PHOBIUS); TMhelix (TMHMM)					-inf	0.00025	0.029189
29	CPUR_03575.1	94.4662	0	uncharacterized protein	-	Coil (COILS)					-inf	0.0001	0.0145061
17	CPUR_03998.1	93.7676	0	uncharacterized protein	F:protein binding	IPR002110 (SMART); IPR020683 (G3DSA:1.25.40.GENE3D); IPR020683 (G3DSA:1.25.40.GENE3D); IPR020683 (G3DSA:1.25.40.GENE3D); PTHR24188 (PANTHER); IPR020683 (PROSITE_PROFILES); IPR002110 (PROSITE_PROFILES); IPR020683 (PROSITE_PROFILES); IPR002110 (PROSITE_PROFILES); IPR001810 (SUPERFAMILY); IPR020683 (SUPERFAMILY)					-inf	5e-05	0.00886481
18	CPUR_01526.1	89.9344	0	uncharacterized protein	-	PF13489 (PFAM); IPR029063 (G3DSA:3.40.50.GENE3D); PTHR10108:SF766 (PANTHER); PTHR10108 (PANTHER); IPR029063 (SUPERFAMILY)					-inf	5e-05	0.00886481
19	CPUR_04453.1	86.4796	0	cytosolic Cu/Zn superoxide dismutase	F:metal ion binding; P:superoxide metabolic process; P:oxidation-reduction process	IPR001424 (G3DSA:2.60.40.GENE3D); IPR001424 (PFAM); PTHR10003 (PANTHER); SIGNAL_PEPTIDE_H_REGION (PHOBIUS); SIGNAL_PEPTIDE_N_REGION (PHOBIUS); SIGNAL_PEPTIDE (PHOBIUS); SIGNAL_PEPTIDE_C_REGION (PHOBIUS); NON_CYTOPLASMIC_DOMAIN (PHOBIUS); SignalP-noTM (SIGNALP_GRAM_NEGATIVE); SignalP-noTM (SIGNALP_EUK); IPR001424 (SUPERFAMILY)					-inf	5e-05	0.00886481
20	CPUR_08827.1	83.5364	0	uncharacterized protein	-	IPR029526 (PFAM)					-inf	5e-05	0.00886481
43	CPUR_01135.1	79.7987	0	DER1-like family protein	-	IPR007599 (PFAM); IPR007599 (PANTHER); TRANSMEMBRANE (PHOBIUS); TRANSMEMBRANE (PHOBIUS); TRANSMEMBRANE (PHOBIUS); TRANSMEMBRANE (PHOBIUS); NON_CYTOPLASMIC_DOMAIN (PHOBIUS); CYTOPLASMIC_DOMAIN (PHOBIUS); NON_CYTOPLASMIC_DOMAIN (PHOBIUS); CYTOPLASMIC_DOMAIN (PHOBIUS); CYTOPLASMIC_DOMAIN (PHOBIUS); SSF144091 (SUPERFAMILY); TMhelix (TMHMM); TMhelix (TMHMM); TMhelix (TMHMM); TMhelix (TMHMM)					-inf	0.0004	0.0416261
35	CPUR_07778.1	74.4446	0	aminodeoxychorismate lyase	C:intracellular part; F:transaminase activity; F:lyase activity; P:metabolic process	IPR001544 (PFAM); G3DSA:3.20.10.10 (GENE3D); IPR001544 (SUPERFAMILY)					-inf	0.0002	0.0245487
21	CPUR_07061.1	72.9825	0	uncharacterized protein	-	no IPS match					-inf	5e-05	0.00886481
36	CPUR_06016.1	68.8347	0	uncharacterized protein	-	no IPS match					-inf	0.0002	0.0245487
22	CPUR_03134.1	64.6699	0	exo-beta-1,3 -glucanase	F:phosphoric diester hydrolase activity; P:lipid metabolic process	IPR017946 (G3DSA:3.20.20.GENE3D); PTHR13593:SF35 (PANTHER); PTHR13593 (PANTHER); SIGNAL_PEPTIDE_H_REGION (PHOBIUS); NON_CYTOPLASMIC_DOMAIN (PHOBIUS); SIGNAL_PEPTIDE_N_REGION (PHOBIUS); SIGNAL_PEPTIDE (PHOBIUS); SIGNAL_PEPTIDE_C_REGION (PHOBIUS); SignalP-noTM (SIGNALP_EUK); SignalP-TM (SIGNALP_GRAM_POSITIVE); SignalP-noTM (SIGNALP_GRAM_NEGATIVE); IPR017946 (SUPERFAMILY); TMhelix (TMHMM)					-inf	5e-05	0.00886481
23	CPUR_00964.1	63.3097	0	carboxy-cis,cis-muconate cyclase	F:protein binding	IPR019405 (PFAM); IPR015943 (G3DSA:2.130.10.GENE3D); PTHR30344 (PANTHER); PTHR30344:SF1 (PANTHER); SIGNAL_PEPTIDE_N_REGION (PHOBIUS); NON_CYTOPLASMIC_DOMAIN (PHOBIUS); SIGNAL_PEPTIDE (PHOBIUS); SIGNAL_PEPTIDE_C_REGION (PHOBIUS); SIGNAL_PEPTIDE_H_REGION (PHOBIUS); SignalP-TM (SIGNALP_GRAM_POSITIVE); SSF75011 (SUPERFAMILY)					-inf	5e-05	0.00886481
24	CPUR_03795.1	61.6174	0	peroxisomal copper amine oxidase	F:copper ion binding; F:primary amine oxidase activity; F:quinone binding; P:amine metabolic process; P:oxidation-reduction process	IPR015802 (PFAM); IPR015800 (PFAM); IPR015801 (G3DSA:3.10.450.GENE3D); IPR015798 (PFAM); IPR015798 (G3DSA:2.70.98.GENE3D); IPR015801 (G3DSA:3.10.450.GENE3D); PTHR10638:SF18 (PANTHER); IPR000269 (PANTHER); IPR000269 (PROSITE_PATTERNS); IPR016182 (SUPERFAMILY); IPR016182 (SUPERFAMILY); IPR015798 (SUPERFAMILY)					-inf	5e-05	0.00886481
44	CPUR_03008.1	60.5854	0	uncharacterized protein	-	G3DSA:3.80.10.10 (GENE3D); SSF52047 (SUPERFAMILY)					-inf	0.0005	0.0498646
25	CPUR_01086.1	56.7077	0	uncharacterized protein	-	SIGNAL_PEPTIDE_C_REGION (PHOBIUS); SIGNAL_PEPTIDE_N_REGION (PHOBIUS); CYTOPLASMIC_DOMAIN (PHOBIUS); SIGNAL_PEPTIDE_H_REGION (PHOBIUS); NON_CYTOPLASMIC_DOMAIN (PHOBIUS); SIGNAL_PEPTIDE (PHOBIUS); TRANSMEMBRANE (PHOBIUS); SignalP-noTM (SIGNALP_EUK); SignalP-TM (SIGNALP_GRAM_POSITIVE); SignalP-noTM (SIGNALP_GRAM_NEGATIVE); TMhelix (TMHMM)					-inf	5e-05	0.00886481
30	CPUR_06527.1	52.8893	0	related to hsp70 protein	F:protein serine/threonine kinase activity; F:ATP binding; P:protein phosphorylation; P:serine family amino acid metabolic process	IPR013126 (PRINTS); G3DSA:3.30.420.40 (GENE3D); G3DSA:3.30.420.40 (GENE3D); IPR013126 (PFAM); PTHR19375:SF94 (PANTHER); PTHR19375:SF94 (PANTHER); PTHR19375 (PANTHER); PTHR19375 (PANTHER); SSF53067 (SUPERFAMILY); SSF53067 (SUPERFAMILY)					-inf	0.0001	0.0145061
31	CPUR_07065.1	47.428	0	aspartyl protease	F:aspartic-type endopeptidase activity; P:proteolysis	IPR001461 (PRINTS); IPR021109 (G3DSA:2.40.70.GENE3D); IPR021109 (G3DSA:2.40.70.GENE3D); IPR001461 (PFAM); PTHR13683:SF285 (PANTHER); IPR001461 (PANTHER); IPR001461 (PANTHER); IPR001969 (PROSITE_PATTERNS); IPR001969 (PROSITE_PATTERNS); SIGNAL_PEPTIDE (PHOBIUS); SIGNAL_PEPTIDE_C_REGION (PHOBIUS); SIGNAL_PEPTIDE_N_REGION (PHOBIUS); SIGNAL_PEPTIDE_H_REGION (PHOBIUS); NON_CYTOPLASMIC_DOMAIN (PHOBIUS);…					-inf	0.0001	0.0145061
42	CPUR_02741.1	45.2332	0	related to XAP-5 protein	C:nucleus; F:chromatin binding; P:DNA-templated transcription, termination; P:negative regulation of transcription, DNA-templated; C:chromatin	IPR007005 (PFAM); PTHR12722:SF0 (PANTHER); IPR007005 (PANTHER); IPR007005 (PANTHER); PTHR12722:SF0 (PANTHER)					-inf	0.00035	0.0372322
37	CPUR_07509.1	40.7655	0	uncharacterized protein	-	no IPS match					-inf	0.0002	0.0245487
32	CPUR_05370.1	39.4475	0	aromatic-l-amino-acid decarboxylase	F:carboxy-lyase activity; F:pyridoxal phosphate binding; P:cellular amino acid metabolic process	Coil (COILS); IPR010977 (PRINTS); IPR015421 (G3DSA:3.40.640.GENE3D); IPR015422 (G3DSA:3.90.1150.GENE3D); G3DSA:1.20.1340.10 (GENE3D); IPR002129 (PFAM); PTHR11999:SF70 (PANTHER); PTHR11999 (PANTHER); IPR015424 (SUPERFAMILY)					-inf	0.0001	0.0145061
26	CPUR_00097.1	39.213	0	related to non-ribosomal peptide synthetase	F:catalytic activity; P:metabolic process	G3DSA:3.40.50.980 (GENE3D); G3DSA:2.30.38.10 (GENE3D); IPR000873 (PFAM); G3DSA:3.40.50.980 (GENE3D); G3DSA:3.30.300.30 (GENE3D); PTHR24095 (PANTHER); IPR020845 (PROSITE_PATTERNS); CYTOPLASMIC_DOMAIN (PHOBIUS); TRANSMEMBRANE (PHOBIUS); TRANSMEMBRANE (PHOBIUS); TRANSMEMBRANE (PHOBIUS); NON_CYTOPLASMIC_DOMAIN (PHOBIUS); TRANSMEMBRANE (PHOBIUS); CYTOPLASMIC_DOMAIN (PHOBIUS); TRANSMEMBRANE (PHOBIUS); …					-inf	5e-05	0.00886481
27	CPUR_02942.1	38.7398	0	uncharacterized protein	C:cytosol; C:mRNA cleavage and polyadenylation specificity factor complex; F:zinc ion binding; F:pre-mRNA binding; P:mRNA polyadenylation; P:mRNA cleavage; P:protein ubiquitination	IPR013083 (G3DSA:3.30.40.GENE3D); IPR014891 (PFAM); PTHR15439 (PANTHER); IPR014891 (PROSITE_PROFILES); IPR001878 (PROSITE_PROFILES); SSF57850 (SUPERFAMILY); IPR001878 (SUPERFAMILY)					-inf	5e-05	0.00886481
45	CPUR_07644.1	36.2599	0	Golgi mannosyltransferase complex subunit	C:integral component of membrane; F:transferase activity, transferring hexosyl groups; P:metabolic process	IPR008630 (PFAM); PTHR31510 (PANTHER); CYTOPLASMIC_DOMAIN (PHOBIUS); NON_CYTOPLASMIC_DOMAIN (PHOBIUS); TRANSMEMBRANE (PHOBIUS); TMhelix (TMHMM)			GT34	UDP-Galactose/ UDP-Xylose	-inf	0.0005	0.0498646
				23 x "uncharacterised protein"
									GH	glycosyl hydrolases
									GT	glycosyl transfrase
										ESR	energy storage and recovery
										PCW	plant cell wall
									GH10	PCW (hemicellulose)
									GH18	FCW (chitin)
