# Supplementary material for: Cross-talk of the biotrophic pathogen Claviceps purpurea and its host Secale cereale
Source: BMC Genomics. 2017 Apr 4;18:273. doi: 10.1186/s12864-017-3619-4 (PMC5379732; doi:10.1186/s12864-017-3619-4)
Supplement: Supplementary file 8 — Predicted Claviceps purpurea effectors (XLSX 106 kb) [file 12864_2017_3619_MOESM8_ESM.xlsx]

## Sheet: Cp effector list
Additional file 8: Predicted Claviceps purpurea effectors
					Screening for signal peptides						Screening for transmembrane domains				no GPI anchor	no ER signal		# of predicted disulfide bonds
scaffold	Gene ID	putativeEffectorCluster	protein sequence	length/amino acids	SignalP	SigCleave	Phobius SP	TargetP1.1	WolF PSORT or Yloc reject mitochondrial localization	putatively secreted	Phobius TM	TMHMM	DAS	putatively no TM	fragAnchor	ScanProsite	# cysteines	DiANNA or Disulfid
scaffold00001	CPUR_00001.1	CL_01	MRFSIFSAVTTLLAVASASPTARATKDFQSEMLASHNYFRGQHGANPLTWDTALAQSSQTWANTCNFSHDSGGEDLAYRTKFTYWGEFVNMWGSERTQYNYSQPKFSEATGHFTQVVWKNSKTVGCAWKDCGRSGGAGKALGYYVVCKYSPPGNYKGQYADQVGRQTKGNPSDVYT	176	Y	Y	Y	Y		Y	0	0	0	Y	Y	Y	4	not determined, as secreted and no transmembrane domains
scaffold00001	CPUR_00002.1	CL_01	MRFSIYSVITTLLAVASASPTDRATKDFKTEMLASHNYFRSQHSADPLTWDTALAQSSQTWANTCNFSHDSGGEDLAYRTIFKYWGEFVNMWGGERTQYNYDQPIFSEATGHFTQVVWKNTKTVGCAWNYCGRSGGAGKALGYYVVCKYSPPGNYKGQYADQVGRQTKGNSSDVYT	176	Y	Y	Y	Y		Y	0	0	0	Y	Y	Y	4	not determined, as secreted and no transmembrane domains
scaffold00001	CPUR_00003.1	CL_01	MRFSIFSAVTTLLAVASASPTARATKDFQTDMLASHNYFRTQHSANPLTWDTALAQSSQTWANTCNFSHDSGGENLVYKTSFKYWGEFVNMWGSERTQYNFDQPKFSAATGHFTQLVWKNTKTVGCAWAYCGTSGGAGKALGYYVVCKYSPPGNYKGQYADQVGRQTKGNPSDVYI	176	Y	Y	Y	Y		Y	0	0	0	Y	Y	Y	4	not determined, as secreted and no transmembrane domains
scaffold00001	CPUR_00005.1	CL_01	MRFSIFSTVATLLAVASASPTARATKDFQTEMLASHNYFRGQHSANPLTWDTALAQSSQTWANTCNFSHDSGGENLVYRTSFKYWGEFVNMWGSERTQYNFDQPKFSAATGHFTQLVWKNTKTVGCAWNYCSGGTGKAVGYYVVCKYNPFGNYVGQYADQVGRQTKGSPSDVYT	174	Y	Y	Y	Y		Y	0	0	0	Y	Y	Y	4	not determined, as secreted and no transmembrane domains
scaffold00001	CPUR_00030.1		MPNDVTNLTQTKISDLVQIAPEDFSKHSIVAIQDNINAKYSNKVIQKIGLCICLYDLLWSSEGLIGHGTGLVNVNVEFRMIVFRPFKGEVMLARIRSSTPAGINLRTDFFDDIFIPYEELPQGAEYNHSEQLWIWNLDGDRLFYDNHEMVRFQVIDEEWHDQTPIGPTQSEDTPTKTPYKVKGSMAREGLGVCLWWDGA	199	N	Y	N	N		N?	0	0	0	Y	Y	Y	3	1
scaffold00001	CPUR_00033.1		MLYQRPNPQKSNKMKHLAAYLLLGLGGNASPSAEDIKTVLSSVGIEADADRLTKLISELEGKDISELIAAGSEKLASVPSGGAGGAAAGGAAAGGAAAADAPVEEKEEEKEESDEDMGFGLFD	123	N	Y	Y	Y		Y	0	0	0	Y	Y	Y	0	not determined, as secreted and no transmembrane domains
scaffold00001	CPUR_00037.1		MKLLLALFASSLALAAPAPDGLMCQEKCFSGVNDCGVYYESCFNPCREPPPEMPFCEIVTKAARLPPREAPTPSPTDDCSTRTICVDAINECGMMYGGCFPDCGPWNLVKPPCPTTTTSELPVQTPF	127	Y	Y	Y	Y		Y	0	0	0	Y	Y	Y	12	not determined, as secreted and no transmembrane domains
scaffold00001	CPUR_00048.1		MAATTTVQVPHLGGINVGYRISGGSLDSSKPTAVLINSMCTTSSLYNVQFEDRALTEAVNLLAIEPLGHGATSARSDQWTYWDTAIMALQVMDALHVERAFALGTSQGGWIVVRMALLAPDRILGLLPLATSMDCESAASREKGCWDPQTQLAPFYDSFCSSTPTPDYVVDEVWRGMVCQLGFSASTPKETQSFWDETLKTVYRGDEGRRKLRMALACLLERDGLLFRLRDIKCPVHWLQGTEDPVFGTVLPKDHIKLFTAATEATLTMVEGGCHYLSATNPKEVNEALLSMVKKYT	297	N	Y	N	N		N?	0	0	0	Y	Y	Y	8	1
scaffold00001	CPUR_00061.1		MARRQHLTLTVLLAVVVFLSIAYLFSSSASPIRRAAAPFGRDAESISQKTTAAPPSEPNADFTLDLDAIPTLSEGDSIAPKLENATLKAELGRATWKFLHTMVAKFPDKPSDSDRKTLESFFHLFGRLYPCGDCARHFREMLKKYPPQTSTRNAAAGWLCSMHNMVNKRLKKPQFDCTKIGDFYDCGCGDDKKDKNKEKGKSEEEIDKDHGQAKDHDQDKVRTR	224	N	Y	Y	Y		Y	0	1	0	Y	Y	Y	6	not determined, as secreted and no transmembrane domains
scaffold00001	CPUR_00173.1	CL_02	MVKFISVVIATLATINPVVQAGDCTPGLDYCGHTLQEHGWQDQGLDGQELYHCESKDNVTPIKYCDYGCHDKGAGRSDTCWEGAAI	86	Y	Y	Y	Y		Y	0	0	0	Y	Y	Y	6	not determined, as secreted and no transmembrane domains
scaffold00001	CPUR_00174.1	CL_02	MIKFLSVVIATLAAITPVVQAGSCTPGLDYCGSTLMQYGWSTFGLATMGLYHCTSSGNVTPKEYCYVQCRNGGAGMSDYCQK	82	Y	Y	Y	Y		Y	0	0	0	Y	Y	Y	6	not determined, as secreted and no transmembrane domains
scaffold00001	CPUR_00175.1	CL_02	MVQILPLFLATLAAISPVVQAGSCTPGLDYCGFTLTGNGWDPQGFHHSYLYYCLADGVAILKQKCRFPGCEDGGTGNSDVCPYG	84	Y	Y	Y	Y		Y	0	0	0	Y	Y	Y	6	not determined, as secreted and no transmembrane domains
scaffold00001	CPUR_00176.1	CL_02	MVQILPLFLATLATISPVVQAVSCTPGITYCGRILYKYGWRGLDAHGLYYCVVSGEVTLTEICNVGCVDGGAGNSDTCF	79	Y	Y	Y	Y		Y	0	0	0	Y	Y	Y	6	not determined, as secreted and no transmembrane domains
scaffold00001	CPUR_00177.1	CL_02	MVQVLSLFLATLATIGPVVQAISCTPGLNYCGHTLQANGWSGMNRDRLYHCDKSGHVSPVKNCPYPGCTDGRRGRSDYCWRDG	83	Y	Y	Y	Y		Y	0	0	0	Y	Y	Y	6	not determined, as secreted and no transmembrane domains
scaffold00001	CPUR_00206.1		MADKPPLRLTPLNRVLSPPLNLYPPNTPPDLYASALNHFTSIPWCAALLSPSSPSSKCSSSDSPGPIITFIPQCFNPLSPHHDQFVGATLASHPRGLNHMLSFFRASQLHDPTQPIQRVDTLFSLGDGLSGYEGLLHGGMTATMMDEAMGTVNEINTALGKEGLVYQRSSVTAGMEIQFLRPVRVPGVVCVAAWREGGEGRKTRMRCEVRDGEGEVLVRGRSTWVAMKENL	231	N	Y	N	N		N?	0	0	0	Y	Y	Y	5	1
scaffold00001	CPUR_00215.1	CL_03	MKSNTLSKIIVMCLKFFLLLVASVSAVVISEPIPGLFVPSWNVAIEPGQEDIIVVNGTVQQVDAYMEANYPGWSAKWANFTSKSAPAKRATAAHPTRPDMIKVKSVMCDRPLQGCVTGAILGGIDDLRKIKKSRHPRSGPGPRNCAKVSCSSNAAIFWCNDTDQPKILDSFSDIALGAEVVVYSCGTDGYDLEVAGQAFLFGDYSVIVGRRKCDD	215	Y	Y	Y	Y		Y	0	1	0	Y	Y	Y	8	not determined, as secreted and no transmembrane domains
scaffold00001	CPUR_00216.1	CL_03	MAATDNWPVRPRIPSCSSTLSPLQAIESASHLLPCAFERNHLFTSFRRRLTLIELPASHITGQSFRRDAAQHADEAGLCREQIQTLGRWWSGAVDRYYRAFPQHLSALQNQTQNQKQQHWGVRELGALLLARMACYCDPRRSLRASASGRTHLRKPPAGSPSSRRAPTVILSPTKTFPGLRQAYMRLTPLKQLKDPLSLPLSASVLA	207	N	Y	N	N		N?	0	0	0	Y	Y	Y	5	1
scaffold00001	CPUR_00240.1		MSLITIGVLALQGGFIEHINLVRAAAAQLHLNVTTLEVRTAEELARCDGLIIPGGESTTISFVAAQSGLLEPLRDYVKTQKRPVWGTCAGLILLSNEANATKKNGQELIGGLGVRVHRNHFGRQIESFEADMDLPFLGEGSSPFPGVFIRAPVVEEILSASGSGSDVEVLAKLPGRVDRMKAGVSQANTSNDAGDIIAVRQGNILGTSFHPELTNDARIHAWWLKRIARQ	230	N	Y	Y	Y		Y	0	0	0	Y	Y	Y	2	not determined, as secreted and no transmembrane domains
scaffold00001	CPUR_00252.1		MWPKTIWICLFLSVLVSVQELSQNLEPSRASDRQQLLLEAVGPLSTIEPAESTATTSNAAPPDHESLADELDIGQRIAILFSADDDDTGCVGAKTSKHG	99	Y	Y	Y	Y		Y	0	0	0	Y	Y	Y	2	not determined, as secreted and no transmembrane domains
scaffold00001	CPUR_00267.1	CL_04	MRGLGSFFLLAAAVCSAAVVPGPAPEVAQVAQVTHSELMQRAASDNIELYRRQKWVGCLFNFPLFHVNQDNRQSFQPLIDNETTQSFDLGEGIHVSINAEYVQSDRHIGLIITNSNMLPLDGSIALSNYQDTRATTTARVTVEVDHTGETTRTCIRLPRLDGTWYLQRSL	170	Y	Y	Y	Y		Y	0	0	0	Y	Y	Y	3	not determined, as secreted and no transmembrane domains
scaffold00001	CPUR_00268.1	CL_04	MRGLGSFFLLAAAVCSAAVVPGPAPEVAQVTHSELMERAASDNIELYRRQKWVGCLTNFPLFHVNQNNRQSFQPLIDHETTQSFDLGEGIHVSINAEYVQSDRHIGLVITNRNIVPIRGSIVLSNYRDTFFSTTARVTVQVDHNGETTRTCIRLPRLDGTWYIQRSL	167	Y	Y	Y	Y		Y	0	0	0	Y	Y	Y	3	not determined, as secreted and no transmembrane domains
scaffold00002	CPUR_00297.1	CL_05	MRYSIVLSAVAATTVSGHALIRSIEGANGVTMPGLTVTDGTPRDCVVNSCGAQADTGIIRDAEIASGKVGPMGSTQGGGKVDIAAHVANFMGTGAALPANKGAQSATGVEDNLGGLFGSAKDRRDEYKRQMGDLFSGLNGLPIIGVVGGGGDRKTYPVETLNGDMRGQGAEKGLPTCDDNGVVSLVYRQINQDGAGPTTASIDGTSGGTDAKAFQSAQILKDVPGSGLSGLSISTNTDYPMQIKMPDGMTCDGEVAGVKNVCIVRVRNQAFAGPFGGGAAFTQNKENRKRAIAYRLKKRMEIGSNRE	307	N	Y	Y	N		N?	0	0	0	Y	Y	Y	5	1
scaffold00002	CPUR_00298.1	CL_05	MKCSGIVSAIMASACLASAAPALSKRENNFGGVAGPLGGMLGGSGANGIGAGAQDITSEFFKLGDALLNIPGDALSNPASIIGNLGKTAGSLPKDGMNAAKDTMGGK	107	Y	Y	Y	Y		Y	0	0	0	Y	Y	Y	2	not determined, as secreted and no transmembrane domains
scaffold00002	CPUR_00300.1	CL_05	MGTPFVSRLEPSLLEGFKRGKPHDEQPPTVPEVFLHAMDVREKVFVEEQHVPLENELDADDPRSCHWVVYATVDVSAEEEVRDHAGNVTQPRKSSTQNKPVGTIRAVPFPHEPHPKPGAEYWNGQLVSTGKETAHSLSTDSTLDRGLDRATTFHNGKEPYIKLGRLAVVKEYRGHGFSKLLVQTALTWLQSNPAFFDPSSAEVAQTGGLTKAKLSKWDGLVCVHAQKEAIGLWEKWGFVIDEEMGSWREEGIHHVGMFKQIKHETDRASGVPTTSTVIG	279	N	Y	N	N		N?	0	0	0	Y	Y	Y	2	1
scaffold00002	CPUR_00335.1		MKTTVTLAMMAAVASAVNPGKHMYFRRNATEPMTTLVVKTTQLHTIVSCAPTVTNCPAHATGIATLPDSEKITKVVTDTVILATTVCPVTDIAKASSSAINSAQSSNNPAQVTGTNTPSAPPALTTEVTDVVTDKTYTITMGTGSDASLATRTVRTTLKKTVTVPYADVTAAPTSTADTTTTAWATKKVTKTVKISKARTSTTAGSQPTGSGSGDCPVSTVTVTVAAPTVYVTVGGASCTADQKPVSTNEPTSSQPPVDTQKPSSQPSPTDCDDDTVPTQKATPTLAPYPTGNGTHPTSGRVKPTGFAIIHR	312	Y	Y	Y	N		Y	0	0	2	Y	Y	Y	6	1
scaffold00002	CPUR_00345.1		MSTQTPIVLALPSKYISSTSQENDSAGPGPSPTIEWLSRTWTVTHSTLSMWRSARNVRITYKPLPSKDDSKPRLDDLVEYEPTDRRGVLKTVTGIDTLAPGGGWNWRGKGWLCFVSSHWEILGWGESTTAEGKTERWAVTWFAPTVFTKEGLDVYSDCAEGLSDETYRRVEEALRKSEAKQLAEMTARDMKPVEVSLPWAK	201	N	Y	N	N		N?	0	0	0	Y	Y	Y	2	1
scaffold00002	CPUR_00370.1		MRLLTTLTFALGALALATGPVKSTTDQLAVNGDVSVNLDDATAVEGITKRDEEASPSEELEKRIAGGVVARNIQLPHIPNPLPITVAGVVITFNMVARWRMIEGRLTLDYVAQSLRFVNLSARRLLVEAMAHGANFYFRRLNVGRIDTGITPDDTETFNLVISPVNDEL	169	Y	Y	Y	Y		Y	0	0	0	Y	Y	Y	0	not determined, as secreted and no transmembrane domains
scaffold00002	CPUR_00382.1		MAPLTPHWKQPSHPIIQEVIINDKEYSSKSLSKVALPPFAVFAKMAFPPCTVAAEPTSGESKEQRKMPLLLASSFPARLHQEVKNPAVLRNPDTIFDTASLNILAGPKGLQPGDELTFFYPSTEWSMAQPFTCLCNRPSCRGTISGAKDMKPSQLEGLWLSPHIRLLLENAQQSENSISSTASKHLDETLKQERDNGRRSIGVGGEVNGSGAGERGPTSRELSGEMGGDTIVVKV	235	N	Y	N	N		N?	0	0	0	Y	Y	Y	4	2
scaffold00002	CPUR_00486.1		MKFSAAVSSIFLAGSAIAVPTTVQTDKPQTFDVVAVKPSSPIQDFAVGAASRGLLLDLANQNATCEGENDQATFFIEGSKLFLYSDDKPQQIFVDRSGMGQGITGYVDEGSGFPRNSELEGWAINASGDLTFAGNDFLACPGSIEGAWRIWADAGVLQPGGSQGCVSFVAHTLPNDEPVSCHYS	184	Y	Y	Y	Y		Y	0	0	0	Y	Y	Y	4	not determined, as secreted and no transmembrane domains
scaffold00002	CPUR_00503.1		MAFLKTLVFLGAVYSKVLAIKAPLPGYGVADLAWNIHLAPGETPINLNGTIEQITSQMNDINPRWVQDLEARKPLPVDAAHVQARDQYLKFYCGGPYGWWYAETSHIKEGIKYLSKVPGKPRSGPGPKKCARVSCSYLAAIWWCNDKSEDIELSSFAEIADAARIIVEKCPMGIFGQYVRGQAFLPADWNVIVRRDTDSC	200	Y	Y	Y	Y		Y	0	0	0	Y	Y	Y	6	not determined, as secreted and no transmembrane domains
scaffold00002	CPUR_00515.1		MAQNLRSKLQPTDSLCLFDANPHVMKKLETDMSAAATGKGPRTELADSASAAAQDADTVVTVLPSPQHVQTVYDDILTHFSSSSSSSSSSSSSSSSPETQPQPRLFIDCSTIDPSTSRRVAQRISSSHQGHFVDAPMSGGVVGASAGSLTFMLGSPPEIVPRVQPTLLRMGAHVLHCGDQGAGLAAKLANNYLLALSNIATAEAMNLGMRWGLDPRTLARVINLSTGRCWPSEVNNPVPGVVSAAPASRDYEGGFALSLMSKDLRLAVMAAREAGAVMPLAGPALGVYEAAGRLEECKGRDFSVVYRYLTEGASDTTSEEDGT	323	N	Y	N	Y		N?	0	0	0	Y	Y	Y	5	2
scaffold00003	CPUR_00613.1		MKISAALSLVASVGVLAVPAPLAPGVPSKSAARSLLNGLEVAVPISGDGYSRTKFPTWDTIKGTCNTREFVLKRDGKNVVVNDDCVAESGSWVSPYDGLRFNGASKLDIDHMVPLKNAWISGAANWTTAERRAFANDVTRPQLWAVSAHSNRSKSDESPDEWKPALKAFWCTYSRSWIQVKSHYDLTITDDEKDALSSMLDTC	203	Y	Y	Y	Y		Y	0	0	0	Y	Y	Y	4	not determined, as secreted and no transmembrane domains
scaffold00003	CPUR_00649.1		MKTFNTILTFVAGTVVALPTTDKNATFPAKMGSRGHGVCPDFLYSVPSCCSTDVLGILGLDCSTPSSTWNLKSTCASGGKQTLCCSIHLEGLGVLCTEFVSD	102	Y	N	Y	Y		Y	0	0	0	Y	Y	Y	8	not determined, as secreted and no transmembrane domains
scaffold00003	CPUR_00696.1		MAMALYAAGFNAWNQLYFGEDSSCSDPEDVFTFTKVLTDNALERPYAGLHYTLVRGQSGHHVAGNGTDLTHHIDTTFVAGNGLTLSVHTDGSQKSKDIQTNGTEPPRGHCIVKYTTYEDCKAGHNPVTLPWTKPIQEVAPYEAGFVVLFQDGTVATLGDARYQECLARDVTTESAADKLEPVPDLMSLGDPIKHVSASGYVLAALTESGSVYIWGRKAPGSHNQYADIFDDLGAIPNYCEIGGGLDVQDFALGDSHAIALTTDCDVYVIGGNRNGQLGVGQCRDFLVREWTHINLGLPANCHVVGVAAGPRSSFIITACK	320	N	N	N	mito	Y	N?	0	0	0	Y	Y	Y	9	1
scaffold00003	CPUR_00702.1		MSRPVGSGKTALMLALCLALRSKYSLAAVTNDIFTREDAEFLTRHAALPPERIRAIETGGCPHAAVREDISANLAALEDLHARFAPDLLLIESGGDNLAANYSRELADFIVYVIDVSGGDKVPRKGGPGITQSDLLVVNKTDLAEAVGADLAVMERDARKMREGGPTVFAQVKKDVGVEHIVNLILSAWKASGAEEERVKQGGPKPTPGWETLGQK	216	Y	Y	Y	Y		Y	0	0	0	Y	Y	Y	2	not determined, as secreted and no transmembrane domains
scaffold00003	CPUR_00708.1		MTRVLLTILAVELVAQFINAVGASQINDLIWTLINYLPISTSKAAAEQRRLQADYLKIRRELNATSSQDEFARWAKLRRQHDKLLEQLDAAKKGLEVARSQFDKYLTAIRMLVTKVPQYVVPFWYGKEPMFWLPYGWFPYYAEWIISFPRAPLGSVSAPSWQLACSGVLTLLSEIIIFIGKQLFTQTKTKVPMPVSATKAPKTSTQSKEKLEAKKEL	217	Y	Y	Y	Y		Y	0	0	1	Y	Y	Y	1	not determined, as secreted and no transmembrane domains
scaffold00003	CPUR_00714.1		MRLLTLLPFACGALALATGPVRLPADQRAVDGGATVNLEDAVLADHEITRHDEEASLSLEKRMNGITMRGIVLPKASAPAALLFNGLKITFSMGIHWVKSQAGEWVYEHYVQSMHLLNELNRRISVQIIAAGQTLLAKHMNQLGEGDATLPEGTQTFDLYINELHDGEL	169	Y	Y	Y	Y		Y	0	0	0	Y	Y	Y	1	not determined, as secreted and no transmembrane domains
scaffold00003	CPUR_00717.1		MRLLTLLTFASGALALATGPVHRPADQQAVDDDASLSLEKAVLADHEITRHDEEASQSLEKRVNGITMRGIGLPKTGAPAAMIFNGVKITFVMGVHWVKTEGGKWVYENYVQSMHLLNQLNRRISVQIVAAGQTFLREHMAQLGEGDGTPPEGAKTFDLYISELHTEL	168	Y	Y	Y	Y		Y	0	0	0	Y	Y	Y	0	not determined, as secreted and no transmembrane domains
scaffold00003	CPUR_00725.1		MDVEGFALVTGAASGIGKACAKAFIKEGAAGVALVDINEKALQITRAQIEAEIANMSSSVDTSEQPWLITYVLDVTNEKQVQHVVDEAAAYFGRLDYVVNAAGVTCANPCGVASTPTEDWKRVLDINLDGTFHVLCAAARVMLKQSGPKRGSIVNVASILGVRGLPNTAAYVASKHAVVGLTRSAALDYAGEGLRINAVCPGYTDTPLLRANPNFRERVEAAVDVMPMGRLGQPEEIADGVLFLAGGRSSYVTGTTLMVDGGYTAK	266	N	Y	N	N		N?	0	0	0	Y	Y	Y	5	1
scaffold00003	CPUR_00751.1		MQLTAKLGLALLALQGVHASGACNKAGPAKALPSTPSGSGSGSGSGSGSGSGSGSGSGSGSGSGSGSGSGSGSGSGSDSSCPEIHIIGARGTGVAPGYDLLLPLVNKLKAKYSGSTSEYLNYPACGGGAACGGVSYGDSAKAGTKAIAQAVSSFNSKCPDTKFVLMGYSQGGHVIDNALCGGVDPNARITDTAALIPASVAEKIMAVTFMGNPRFQVGLPYDAGTCKASGFDARPQGFTCTYADKIQSYCDIGDPYCCKGKDVAVHGAYVTRYGDKALQFIEGKLGGGA	289	Y	Y	Y	Y		Y	0	0	0	Y	Y	Y	11	not determined, as secreted and no transmembrane domains
scaffold00003	CPUR_00768.1		MVLAVDLLNPSPAAEAKKHKLKTLVPAPRSFFMDVKCPGCFAITTVFSHAQTVVICQGCTTVLCQPTGGKARLTEGCSFRRK	82	N	Y	N	N		N?	0	0	0	Y	Y	Y	6	1
scaffold00003	CPUR_00773.1		MKFFSPFFIFVFGALVTPIIGHAVPNVEGGVDVVERDFAGAPAHLFARKKYFNTPIL	57	Y	Y	Y	Y		Y	0	1	0	Y	Y	Y	0	not determined, as secreted and no transmembrane domains
scaffold00004	CPUR_00846.1		MSSPSFQSALLAGALAGTTVDLSLFPLDTLKTRLQSSAGFFPSGGFSGIYRGIGSAVVGSAPGAAFFFCTYEASKAYLSSDSSSISLPEPVTHMVAASLGEVAACAVRVPTEVVKQRAQAGLHGGNSAAALRAILARYGAEGGGLLTVWRELYRGWGITVFREVPFTVIQFPLWEAMKGWGRRRRRRDNQGQHKDDGEDVSAVESGLYGSVAGGVSAAATTPLDVLKTRVMLSRERVSVAHVFSSMVREEGWRPFFAGLAPRVTWISIGGAIFLGSYQWAVNILRVV	287	N	Y	Y	Y		Y	0	0	0	Y	Y	Y	2	not determined, as secreted and no transmembrane domains
scaffold00004	CPUR_00917.1		MEADPKYDNYDFPSTAAEKQDGHAGHLTPEKIALVHQLRSSLEAEGYKERLDTLTLLRFLRARKWDVALAKTMFVETEKWRKEIKLDETVPIWDYPEKAEIAKYYKQFYHKTDKDGRPIYIETLGGIDLTAMYKITTAERMLTNLAVEYERVADPRLPACSRKAGALLETCCTVMDLKGVTLTKVPSVYSYVRQASVISQNYYPERLGKLFLINAPWGFSTVWSVVKGWLDPVTVKKIHILGSGYKSELLKHVDAESLPVEFGGTCKCQGGCENSDAGPWHDAEWTKPAWWEKKAEAKETETADAAQAAPAVAGEAKPEATETAAA	326	N	Y	N	Y		N?	0	0	0	Y	Y	Y	6	1
scaffold00004	CPUR_00922.1		MHQIIAFFFTLLGLLFPLLDARAHSPTLTTFPPKIFGGLLIENRPISLVQCFKDEGGDSSINTADFTKGTRMLATYCKNYKIASRSPYVAIVGSTTAYVCSEVGPEICRGETMDVVDELLTEKCGEGAAGHVRLGMGDTNRTTYGRGRVGLPMCRGLGTGRMRKYQFNPIPVYINGSRVER	181	Y	Y	Y	Y		Y	0	0	0	Y	Y	Y	6	not determined, as secreted and no transmembrane domains
scaffold00004	CPUR_00937.1		MARYTERDLQQAVREVQQGTSQRSAAKRWHIPRATLQDRLNGGISHAEAHECRQRFSRQQERLLSHWISHLVALGVPPTQGHFEEFASHILVAHGDQQPLGKHWVQGFLRRNTEVKLVKGYLFSSRPSLEPDDASTCTVPTHQSRRLRLQEPSTHKMFEGQLTENDHHEEAFMNWDTYNYMDPDPDLLFDTDSLEVPEWMEPSAPYLEDYTFRLSDGEMS	220	N	Y	N	N		N?	0	0	0	Y	Y	Y	2	1
scaffold00004	CPUR_00988.1		MASWLGISFLMTLLVLLPALYTYLVRAMQARLPALRSKRICLLIAHPDDEAMFFAPTVLALTRPQTGNHVKILCLSTGNADGLGETRRKELVKSGVHLGLRGEDDVFVVDNSTDFPDSMTAKWDATRIATLLCSAFAPQVSPQRVSDAASKPTANIDVLITFDAHGVSSHPNHISLYHGARLFLSTLMRGKAEWTCPVDLYTLTSVPMARKYSGFLDVFATMAVWVAGSRQGDKTHPGGLLFMNQLLGEQGLPRAWGAMTRAHKSQMVWFRYFWILLSRYMLMNDLKLEEVA	292	N	Y	Y	Y		Y	0	1	1	N?	Y	Y	4	1
scaffold00004	CPUR_01036.1		MSQHDVSQILAQLKHSPSMSYPEANALLSKAKLALLKLNALTPSSTSSPQLLAFARETYEQGALFAIRARNPDGFTRYVQQLQPFYELSSSILLPNVQERNKVTGLSLLLLLTQGRYAEFHTELESLANRDGCGNAGDVEGDRYLGYPIRLERWLMEGSYDRVWRAMKSSEVPCDEYGVFSEILKNQIRSEIASSSERAYSSLPIGSTKSLLFLESEGDVIQFAKHRGWGVRDGYIYFPDTADEDEGHHQSKDHGQLIIQNTLGYARELETIV	273	N	Y	N	N		N?	0	0	0	Y	Y	Y	2	1
scaffold00004	CPUR_01051.1		MTEDDQSLMLSAHALAALAEFNAERDAHQSKFDELKAQADKDAQFSMEAFAEDWNKSQFWYSDETAELLADQLLSASGNSSIGVISTPSVFVALRNKLRDLPLDRQPKVVLLEHDDRFAVFPEFVYYDYQQPLKLPGNMKGSLDSVICDPPFLNEDCQTKAALTVRWLLKSDPCPSTLPRVIVCTGERMKHIVAKLYRSLKVQTTNFEPKHASGLSNEFYCYANFESSAWTWKS	234	N	Y	N	Y		N?	0	0	0	Y	Y	Y	5	1
scaffold00005	CPUR_01084.1		MPTDMGLVVLSNIYLKLDNLQPSGSFKSRGIGNLMTRAAATRAGPVHFYCSSGGNAGLACATSAVALQRPATIVIPLTTSDMMKNKLLDLGVEVHQIGKNLAAADEYLRTELLAKDPHGVYVPPFDHPDVWDGASTIIPELRGQMDEPIDGIVCSVGGGGLFNGLMQGIESYPWSGRTPHVVGVETLGADSLNASLRANAHITLPEITSIATSLGCSRVSAETWKWCRYPNAHSLVVSDADAAISCVRFADDARHLVEVSCGAALATVYRGDLRDCLGRGLSDAEWAQKNIVIIVCGGSGVTLRILDQYMREYASKTSIKV	321	N	Y	N	N		N?	0	0	0	Y	Y	Y	9	2
scaffold00005	CPUR_01105.1		MVRIASLLVSVLASVAAAGSCSGWFQCKNADGSHCCVIDSSAGRGACPSHCTGTIEMVECISQITGNSRHPCNGK	75	Y	Y	Y	Y		Y	0	0	0	Y	Y	Y	8	not determined, as secreted and no transmembrane domains
scaffold00005	CPUR_01115.1		MKFLTVLSFASLALAAPPIPGPGAAAVKETDDVNTTENATKERWSSYGNGYFECPGYTGGVAACCGSNYGYASYECTPAGRYGCYYGSSVCCTYLRGGRGYFCKNANIGW	110	Y	Y	Y	Y		Y	0	0	0	Y	Y	Y	8	not determined, as secreted and no transmembrane domains
scaffold00005	CPUR_01120.1		MEPNMGSVRDRPADAAAQDYPQRTDAPVSQDSFTNLIDLLLSPPHGQAKYPSQPRQSYCGYGSYHPEDPSAMDTLGSILVDLEEAYRAEKKYTGNMFEFFVPKFRIFSHLCCMYGVPEDGLRRAFPTMLEGQALLYYIRALARTSMAFDEIVLAIHAHFEPRSTWDIYMLRFQDLMLRNLIVCNPHLTKNECFEHLIRQLEVIHDGLYHPSTRDTVLRIRLLHAIQHVPECDLAFFHRADTYRGLVEDVTKCFNM	255	N	Y	N	N		N?	0	0	0	Y	Y	Y	7	1
scaffold00005	CPUR_01136.1	CL_06	MKFSAILSSLAISALQVVHALPTEADSAAIEGIHARSPNTLEERGASCCVVFRDSVHNIANLIPRGNGQYNWSLPGRCYMTVNRNANGCNGWTFTPGASCNELTKPYSIGIHPLSDC	117	Y	Y	Y	Y		Y	0	0	0	Y	Y	Y	6	not determined, as secreted and no transmembrane domains
scaffold00005	CPUR_01137.1	CL_06	MKFSDILGSLVIYGLQVHAFPTDLDPQAIQPIEASSPIPNTLEARDTYCCVALLDRLEPGHDATSFIPRGTGVYTWFVSNDKDCAVLVRRNPKDCTGWTFKAIGCPNYASPDIEVRPASDCSR	123	N	Y	Y	Y		Y	0	0	0	Y	Y	Y	6	not determined, as secreted and no transmembrane domains
scaffold00005	CPUR_01146.1		MKFSAILGSLAIYGLQVHAIPTDLDPQAIQPIEASSPIPKTLEARDTYCCVRFQDPSHDIASFIPRGSGTYYWPISSDYDGCAVKVQRNPTDCTGWTFTTLGCPDFSPSVNIAVRPATVCRR	122	Y	Y	Y	Y		Y	0	0	0	Y	Y	Y	6	not determined, as secreted and no transmembrane domains
scaffold00005	CPUR_01178.1		MKTSYKRLLPGSTKHGAQSSKVGSAEGWRVPICRLEEKISRSFSVFQKIRASRSSRPLDVLESLDETHQERSEFLASYEESDGENNEADSDQNIEVRAAPWTTVAGDEVVSELITQYFTFDYLYVFPPINRAMFTREMASPSIHPGLCCSQLLVNAICAQQCYISRREYMEGIPRLEMAERFLEEANRLLPHELHNLSLPTCQAACLIFAAAAARDQLNDGDG	223	N	Y	N	N		N?	0	0	0	Y	Y	Y	7	1
scaffold00005	CPUR_01181.1		MSSTQALTRDNLFDLKGRVALVTGGGSGIGLMATQALAANGAKVYITGRTKEKLDKVVSEHFQGNEKQVIPLQADVTSKESIQSLVKEVESREKCLCVLVNNAGISGGRTLNADAKSAQDLKSTMFNDSSFETWTDVYRTNVAAVYFTTAAFLPLLQASSERHQGWSGTVINISSISGLVKAAQKHFDYNASKAAAIHLTRMLSSEIASAGLKIRVNGIAPGVFPSEMTAGESDDTQKSKLPKEDFEGKVAAARPGKDEDMAQAILFATCNQYLNGDTVVVDGGYTIAAGM	291	N	Y	N	N		N?	0	0	0	Y	Y	Y	3	1
scaffold00005	CPUR_01210.1		MRFATSALAFLASAAAVTASSITFWTLDNSTRTIHFTPSEGYVSVPSVVVNSQKKTKVTFPTEKWKGNFYAIQKGKDNQPGMLGEVNFHDWNDMTYFDVSAIVSPKDHHNVKQMWPMESKWPMSGCEVYPCDNAYWLPDDIQTKVTHETDLMTTLGSGSTGLNFAQQQQ	169	Y	Y	Y	Y		Y	0	1	0	Y	Y	Y	2	not determined, as secreted and no transmembrane domains
scaffold00005	CPUR_01256.1		MGSTLPVRSAALSRDTNETKIQLAINLDGGDFPADTDARLLETASSSHASQSSKSQIISVNTGIGFLDHMLHALAKHAGWSFAIHCEGDLHIDDHHTAEDCCIAIGYAFNKALGSLAGVARFGYAYAPLDEALSRAVIDLSNRPYSVIDLGLKREWLGKLSTEMVPHCLQSFAQGARVTLHVDCLRGDNDHHRAESAFKALAVAVKMATTRVQGKEGEVPSTKGTLSA	228	N	Y	N	N		N?	0	0	0	Y	Y	Y	5	1
scaffold00005	CPUR_01269.1		MHRLLNPLRPPCRYATRQICIIPSSLLSLPFFLPVAGTAAAATDTPRTLPNVHRAQGASASRAFSSTPPTSSKSLPPRPKPPPESEIEEAFLKGSGPGGQKINKTSSAVQLKHLPTGIVVKSQATRSRDQNRKIAREILAQKVDDFRNGDQSRAAIVGEIKRKKIENVRRKSRRKYRKLEQEKAGKESGSAIQEEDAQAQGDEALDTQAADRPAVQVDSSQIDRAGKPNE	230	N	Y	Y	Y		Y	0	0	1	Y	Y	Y	2	not determined, as secreted and no transmembrane domains
scaffold00006	CPUR_01286.1		MHTDLSINVLAILAMHSAFTFAAPPIQTQSKCGPGVGSCVDSCCSQYGYCGTSDEYCGGSQCQVEYSHTCHSLIPPGRDTSYIPRPHIGNVPYGPMLTSCTKPGLVAITFDDGPYIYTNELLDLLGEFNAKATFFINGNNYAKPRIDDPATPWPTTLMRMHGEGHHIGSHTWTHVNLNTVSDTVRHSEVIYNEMALRNIFGWIPTYLRPPFLECDDTKGSDGSGSCQDFLAREGYHAISVNLDSKDYENDDPSLIQISKDRISSGLSEDAAANSYIILFHDVHEQTVHSLTRFVLDLVKERGYKPVTVGECLGDPKENWYRPA	323	Y	Y	Y	Y		Y	0	0	0	Y	Y	Y	12	1
scaffold00006	CPUR_01295.1		MMIVSVLGVYLSLWALTAHAVAIAPLPSGCDCAGTAFNSSLAKEVFCGDPRLGPIDYQSHDSKAIVPITRTWHRLGRLCPGEFLKRWTNKDGRFIYPIEDGFQLDSHKHAIKQTAVLCPGTLVDRFGGEQGSFLAPAGMRYEARSIPPSNLVTVTRKEPNSSPFNYHVYMVLKPMQATAGCIAPWFEQPGLGVQYLINGSVTAAIQEGFLRKFDGQKSALLARERRQACGTCKPTSLSCPGYQENYELLAGGIRPIGLQA	260	Y	Y	Y	Y		Y	0	0	0	Y	Y	Y	9	not determined, as secreted and no transmembrane domains
scaffold00006	CPUR_01316.1		MQHTPSSASPLTKHDTLIPIGVGGSAAVYGIDEATVLKRYYDEFDESIAVERLAYDRLGTHCNIVRRLGEPDEKSFLLERGEPLSLLIRARGTRCAKPAESVDVDQRLIWIRDAAEGLRHIHSKGLVHADVACTNMVSVQGRVKIIDFGGCSIDGSEAITGYNWYNKRSLVSPNVESDIFAFGCAVYEILTGKPPHHRLENVAERGELVRRLYAEKQFPEVDGLPLRELMLACWHGSLGSMDEVIRVYHVEVDGQIQGLLLVDWVQKPAVCSESTENGFQPFEMD	285	N	Y	N	N		N?	0	0	0	Y	Y	Y	7	1
scaffold00006	CPUR_01345.1	CL_07	MSSTLSSLDDYSTAQIEVSIGRLQQREECLARSEVAREQQGAQLLVPNQPCGLRRKRLAHYFESGEAPEWNANAFLAYLETLCADNTTIAVARLELHQLRQRAAEPSTEFLVRFEAQLAKADRLGIDDRDKIGLLQMALHTGFDKRCRTTTLPLLTLDCSTHSRPVNHNKDGDEDDHLSRVNIVLGRMLPAGLNIDLAKYAFNVKHICWNR	211	N	Y	N	N		N?	0	0	0	Y	Y	Y	6	2
scaffold00006	CPUR_01346.1	CL_07	MLAEYTNCFQVKACEEPLLTQYLAATALPAPSPTTLITTPDNEALFLERRYVRADTSRGKTFGRANKPFKKSCFVCRKPGCWSTNHTEQERRQEKARWCAEKNKAGTASEKKFSAFLQEFEGSPHISGDSDDDVRESDLVTWQLTGPVAFTADTNNTEQPELTYTQFFVHSPTPCTPESRMVDILLDNALARAMFSEDPRYMEAEEVGNHCHISEERYADHTFRGILPDTGATGISTAGMDQAKALMNIMPDLKIEEAPPVTVTFGAGQGQSSGVIRVPTTLGTIDFCVVNTSTPFLYSITDMDKMAVKLDNLENVLIQGDKRVPVVRR	329	N	N	N	Y		N?	0	0	0	Y	Y	Y	9	1
scaffold00006	CPUR_01353.1		MKFSTVLGTFAISTLEAYHAYGSPLEGVSLEGRSLQARNTEYCCVVTNSGHHHHSSEFIPWNGDLAEVHGVEGCPIFMQQTSKAPSLGGCAEWSAVIVLPECASVQVSVAPADQCQ	116	N	N	Y	N		N?	0	0	0	Y	Y	Y	6	1
scaffold00006	CPUR_01357.1		MLAIRMLASVAALATATHALTIRNAHVADFRLYGEQGCFADNQGIWTVISEDFAPNECKGLNGYVPRSIRNQDTNPGCTLSFYTDEACSTAGKRDCAPGQCCDSAQGWKAWSMVC	115	Y	Y	Y	Y		Y	0	0	0	Y	Y	Y	8	not determined, as secreted and no transmembrane domains
scaffold00006	CPUR_01360.1		MDKIAARYSRPSPFEQDASFENEAEGLMDTAAMTAKFAMPPISQPSSWLRAATDDRANPDCPIKIAHGTTTLAFRFQGGIIVATDSRATAGSWIASQTVKKVIEINSVLLGTMAGGAADCQYWLAWLGMQCRLHELRHKRRISVAAASKILANLVYRYKNMGLSMGTMCAGVTKEEGPALYYVDSDGTRLAGNMFCVGSGQTFAYGVLDAEYKFELSVEDALQLGRRSILAATHRDAYSGGFINLYHVKEDGWVKHGFTDTNPVFWKTKLERGEFTNVTSALD	283	N	Y	N	N		N?	0	0	0	Y	Y	Y	5	1
scaffold00006	CPUR_01380.1		MKFSSLISMALAASQTAFAAIGNSWQFSGKPKGGLRDITFPFRMEGATHKEGYFFAQQFSFQGLHSESVCGLKTQTNRSNGPEGRSVVRAVFSTYQPGATTEDNQCHDGVDEGPGITCTADFYGDYVAIYNIVIENVGGTTWKATAINTSTGKDAHIGTWTLPSSAGGITSKQYGFIEYTPWNSGRHLCDNLPRTAATMYNPSSRTPGAGTGILNPPYEYLDCVKIMGFSTQKVRNGYHVECGFHSAPSRRSEALMLPDAAEEETV	266	Y	Y	Y	Y		Y	0	0	0	Y	Y	Y	6	not determined, as secreted and no transmembrane domains
scaffold00006	CPUR_01415.1		MSDVEENNAPAVSEEVEVSADAPKGQMSVLDALKGVLKLSLMHDGLARGLREASKALDRRQAHMCVLNENCEEEPYKKLVAALCDEHKIPLIKVQDGKQLGEWAGLCVLDREGNARKVVNCSCVVVKDWGEESQERSILLNYFQTSS	147	N	Y	N	N		N?	0	0	0	Y	Y	Y	6	1
scaffold00006	CPUR_01420.1	CL_08	MVKILPIFLSTLAVMSPMAQVFACTPGLDYCGWVLDKYGGQAWKEKGLRLNGLFRCTSENEAKMFKVCAFSCREGGAGKSDYC	83	Y	N	Y	Y		Y	0	0	0	Y	Y	Y	6	not determined, as secreted and no transmembrane domains
scaffold00006	CPUR_01421.1	CL_08	MVKILPFFLTTLAAISPVAQAAAKPATCTPGLDYCGSVLIKSKGSGWWEKGVDPQVLYHCHSSGNVKLKQRCSFQCASGGTGKNDHCS	88	Y	Y	Y	Y		Y	0	0	0	Y	Y	Y	6	not determined, as secreted and no transmembrane domains
scaffold00006	CPUR_01422.1	CL_08	MVKISSIFITLLAAISPVVQAGCTPGLNYCGWNLRKYGGYNGLTLGAVYHCSSGGVVTKMEFCETGCADGGTGMNDHC	78	Y	Y	Y	Y		Y	0	0	0	Y	Y	Y	6	not determined, as secreted and no transmembrane domains
scaffold00007	CPUR_01498.1		MTKSTSLYTDRANRSGFAKTSHHSFTLVPDLGADKIHVFAINKPTGLKLTALPPAVRGVQELKPATRMAKMELYIATFYSLVSADGVRCLELKTQFCGAAALAGSVESRDRMNLSCQAARATGSRVHPGM	130	N	Y	N	N		N?	0	0	0	Y	Y	Y	3	1
scaffold00007	CPUR_01529.1		MQFLTLLLVSASVVFADIPYPTSSPSSVQTAVPSDPNWCNLGWSGDGSCEKKGLNTYCCSFSQQGDFTIWREVKEPSKSDKGRYDCLDYGLIYCA	95	Y	Y	Y	Y		Y	0	0	0	Y	Y	Y	6	not determined, as secreted and no transmembrane domains
scaffold00007	CPUR_01558.1		MAFAGLSLLSMAAAAPQNTAGIAARAPKNTAVIAARAPAPTWDPSNNGDDEWKSPDCPVC	60	Y	Y	Y	mito	Y	Y	0	0	0	Y	Y	Y	2	not determined, as secreted and no transmembrane domains
scaffold00007	CPUR_01561.1		MPDATIQSLRESLCSESTPLPVRFRALFSLKHVATTGDPATAVAAIEAIAAAFASPSALLKHELAYCLGQTKHEAAVKPLRNVLSDLAEDPMCRHEAAEALGALGDTESLDLLKHFRDREGEEVVVTETCEIAIARIEWENSQERQQEKLQQSDFASIDPAPPLPESEKTVEDLGKTLMDTAQPLFMRYRAMFALRDLASPPSRPTAVPAVLALAKGLADSSALFRHEIAFVFGQLSHPASIPALTEALSNVEEASMVRHEAAEALGSLGEEEGVEEILKRFLNDKEKVVRESVIVALDMAEHEQSGNAEYALIPEAASAAA	322	N	Y	N	N		N?	0	0	0	Y	Y	Y	4	1
scaffold00007	CPUR_01577.1		MGTILLPHLVSSWHVDQAILSEDNRLVVIRFGDPNKNPEVDIMDEVLAKVSPLVQKWAVIYVCDIAKVPDFNHMYELNSNEEPFAVMFFFRNKHIMCDFGTGNNNKMNFVERNRQDVVNILESVYRGATKGKGQVNSPKDYSTRHRY	147	N	N	N	Y		N?	0	0	0	Y	Y	Y	2	1
scaffold00007	CPUR_01605.1	CL_09	MHLNTVLFNLLLTSLAAARYVPSDPATCSKDPNKRDLAAQGETEEIAKRSPMGGSFIEGRVVSRVICVKCCRAATEFCMDACSARFNGGGGLVSYLPI	98	Y	Y	Y	Y		Y	0	0	0	Y	Y	Y	6	not determined, as secreted and no transmembrane domains
scaffold00007	CPUR_01606.1	CL_09	MNLNTILVNFLLTSLAAARYVPSDPATCSKDPNKRDLTAQGETDEIEGRRASRILCQACCTAAQMLCDDTCRAVNNGGGGLAFWAMAACQSGCDTWATTCHGKCDERYRD	110	Y	Y	Y	Y		Y	0	0	0	Y	Y	Y	10	not determined, as secreted and no transmembrane domains
scaffold00007	CPUR_01663.1		MERPERRCHRIRLDQAGEKTSSDFAVTGLAVNGYGVTANTAQQIGTAILPCRTGSKLIYLTLPHTTYDANATCNLVSLSQLRANGTKVDYVKNDFVLTTDLGFDLEAVSSFCGSHSSCEVNSSIHTKD	128	N	Y	N	N		N?	0	0	0	Y	Y	Y	5	1
scaffold00007	CPUR_01677.1		MKFSSVLGTFALATLEAYRAYASPLEAMSPGAQSLEGRAGERCCLQVGGQTTSLSYTSNTDGVDSIGLFTSDKCSVSITRGATAPSQGGCKSWPLTVRCPVGVKGTTDKYSAYAC	115	Y	N	Y	N		N?	0	0	0	Y	Y	Y	6	1
scaffold00007	CPUR_01691.1		MQFLTFLLASASIGFAVAAPKPETSAQPIEFPTGWCNGGTPGSGECEAMGLNTYCCTDQNRDKFVTWRVLRGVSQNDSKGYDCPDNGSVYCA	92	Y	Y	Y	Y		Y	0	0	0	Y	Y	Y	6	not determined, as secreted and no transmembrane domains
scaffold00007	CPUR_01696.1		MKLSTVLGTFAISTLEAYNAYASPLVPVSPEARSPEYCCVISTIGGRYTAGYVPWNGQPTPARNFGGCILTFTQSAKPPSQGGCADWTPSWSYFCGFLRVPPVAAVAPAKDCQHVKR	117	N	N	Y	Y		N?	0	0	0	Y	Y	Y	6	1
scaffold00007	CPUR_01711.1	CL_10	MRIAIAGGGGLGYLLAWQLSQADATYHIIILSTSARPEFSALDIHVYMVDYNNHSSLAYALQGTDIVISTISGAPQLNLINAAALSRTRTFIPSEFEGSLSKRPSRHEYDSPLTRSSSQAISLLQYWEDVSRMRYTVFACGIFMERFHPQGLGGYLLDMDMDMDIGFGFGFGNPGDYLLNIKECTAEYADRNTRGRTVRVCLTSVYDLVRFVGAALELGTQNWPREFTMWGDRMPVRELVRTYGRVMNVELEHLVRDPADLQALLVYYAQIADGEKVAYYQRLVATMNGCYDFCRASLNEVLGKSGAGHVQPMTFAGWLGTVGQSL	326	N	Y	Y	N		N?	0	0	0	Y	Y	Y	5	1
scaffold00007	CPUR_01713.1	CL_10	MKLSYCFALLLPATAGTALPLSHRGFVPSNRCCFTLPEAAPDQISKQAKLNGVIALSGDNLDGWFCIDDSNASNVLWDASNNAYFIISGQTIQCLDPVSIREVRSIRHTKRKALGAVNGGTEAHLNDDNQEVYTPDCNKEGWGGVQGCARG	151	Y	Y	Y	Y		Y	0	0	0	Y	Y	Y	7	not determined, as secreted and no transmembrane domains
scaffold00007	CPUR_01733.1		MRFSRFRDSITGQIRQKRTRHHDKKISKPRKRQGSFKKNTLSKSDSGVDLSSLAQSSPTSLASPYTDDYSSRFPTPCSDDMVSVCPAVMERQQTNTASDVFSPMVDGKNEILDPSHFAYSESFTVFEAARDRSKYGDTTTDLQSPGLECSDLPDPNNPISLLDPSHEWNESFYDPAIL	178	N	Y	N	N		N?	0	0	0	Y	Y	Y	3	1
scaffold00008	CPUR_01803.1		MSLKSAIVLCGLAATATAAAAVRGGRPLLFGCGTGRPSEALIRTSSEMRLRESELLARGEQAPQGGITVNVYIHVVARDQTVSGGYISSSTVAQQIQVLDETYAPMGISFVHKNTSWTVQPSWAMDHDEEDMKRSLRQGSYRDLNLYFLRALAGPAGTLGYCNFPGAVAPASRLFYMDGCTLHVGSVPGGPLIGFNLGKTATHEVGHWFGLMHTFEGEDCGGRGDHIDDTPAQASSSQGCPTGRDSCPDDPGLDPIHNYMDYSNDACYEQFTPGQAVRIRNLWRKYRAKW	290	Y	Y	Y	Y		Y	0	0	0	Y	Y	Y	8	not determined, as secreted and no transmembrane domains
scaffold00008	CPUR_01857.1		MPIYGRKRKAACGVDIATYETHCAQGLAQEEFSWGLYFHRGRQDGIWLELRPNHNYAVEDNGDDDDSECRPRPTPFKLHRHRLSASPRLHCRVVGIIRVLCVPCILCDELTWYLDWLALESYGTASRTFIWATSMYLRTWHHIVQMLNNPMPAYGAQFDVNLFLREALRFSYENADYSIGGQLPRPIITSAYGTELDLLGETNVKQRLMLAQQHVLAQPGSVQGSSESDRNCRFLHDEVARHFGVE	246	N	Y	N	N		N?	0	0	1	Y	Y	Y	8	1
scaffold00008	CPUR_01864.1		MKRVLAPLALFATRATIPEPDAGDSAQGCADSGLYIISVRGTGEERGIGVAGTIIGTQVQRRVNGTKIVALDYPATLSDPSYVDSVVNGTKSLSQLISEHVKSCPNDKMAIMGYSQGAQVTLDTLCGSDEPLFDNTAAIASDEIKKHVVAVAIFGDPTYVPNVTYNKGNSTMEGVFARKNSDSCLRYADIISSWCDTGDVYCAGGNSTAVHSQYFTKYGIDIVNFIVDKATSPSSNVPSSASPSGTAAPISSGQPSVSTTSGSATTTATGTRTEGVMSAMQTMVD	285	N	Y	Y	N		N?	0	0	0	Y	Y	Y	6	1
scaffold00008	CPUR_01894.1	CL_11	MRLLTALTFASAALALATGPVQRPADQPTVQGDALLNPENAVLATPEITPRDETVSSSEVGKRNPGTEATVRMPTAPGPGAGPLTIAGITIIFVMGKRWIQRQGEEVLEHFVKHVLFRNGNRARMIVQATANGIKFFNMRMAQNVQTYDQDPPTGADFFELVVRPANDEL	170	Y	Y	Y	Y		Y	0	0	1	Y	Y	Y	0	not determined, as secreted and no transmembrane domains
scaffold00008	CPUR_01896.1	CL_11	MRLLTALTFASGALALATGPVHDPADQQTVQGDALLNPENAVLATPEITSRDETASSAELSEVEKRAPGTQASVRMPKGPSAASVTIAGITVSFIMAHRWIERQGKNVAEYYVKHMTFRNENNARTIVEATANGLKFFTMRMAENVQYSEDPPIGADFFKLVVRPVNDEL	170	Y	Y	Y	Y		Y	0	0	1	Y	Y	Y	0	not determined, as secreted and no transmembrane domains
scaffold00008	CPUR_01917.1		MDPSTVLVDTTADFSAPAKRNLLLAPPSVAAHEEKLRDVFTVYDRSNTDLQMLDRLSAGFVSLPNATYDVVLVLSDADGSRGAESTQLLNRHLFTTLVPSIKPGGRLRFQDGQASAAESREAILAGLVAKEDGFEKQDDEEVVVPLRFGKKNKSQAPAAAPKLDLSTLDDGDDDDELIDEDQLLDEEDLKRRPQAPTDCQPQKRRRPCKDCTCGLAAKFEAEEKERRAQADANLEAIKLDSNDLNELDFTVKGKTGSCNNCSLGDAFRCSTCPFIGLPAFKPGEEVRIMNEVQL	294	N	Y	N	N		N?	0	0	0	Y	Y	Y	8	2
scaffold00008	CPUR_01938.1		MGPESRLKWSEQEESQPDDVWDLVDVAIHHMKDRASIAGNEARYNKLGSASFRDELRKWLEEWCRTGEESIGDGHTIGETDIDVGSLASGNCFAARSRSRGDRRRVAPSSTGTGGVEEDWCKPSVDETNPGLVFDNAMPIAESAIVTSSMAGFRRMQREAPDGQRPAQQPFTPKSPSPGPEVPPSGQPVTIKTRSPTTSADRMSCEIRATKNRRSGLETSHTKPTAAHRPSANDPITQPTQGSMRSNPKANTSRKRKRGRKSGTLCWFQA	270	N	Y	N	N		N?	0	0	0	Y	Y	Y	5	2
scaffold00009	CPUR_02104.1		MYFTLSALVAAVAVLPLCSAVPAVSEPPAPTSQGKAAPTVDAGCICPAIYAPVCAGGKTYPNACTANCHGASVEHSGPCKEPAPESNCICTAEWNPVCGDGKTYGNICMAHCAKAQSITKGECPKVPEPEGNCICTAEWNPVCGDGKTYGNICMAHCAKAQSITKGECPKVPEPEGNCVCPLIYLPACGDGKTYGNSCEARCAKAQSITEGECPELPKPTTA	222	Y	Y	Y	Y		Y	0	0	0	Y	Y	Y	25	not determined, as secreted and no transmembrane domains
scaffold00009	CPUR_02126.1		MRFTALAVTAFAALAAANKRGCRHDHKNPGYGWYWVVQGDNLNAIAKDLGDDAQAIQDRNIAKIPDVYRMSYGFTIYVKCPEVSYNRQSDI	91	Y	Y	Y	Y		Y	0	0	0	Y	Y	Y	2	not determined, as secreted and no transmembrane domains
scaffold00010	CPUR_02152.1		MVQIISLLAAVIVAIAHVARAKLAPGVHYCRQQIIDSGYTDYEIWQIVYRANLEPLATANLLFTYNADKSISVNQTCSRGCYGGIPGSAVCIPDWVPKGQYVGGDIADMLAHQGRGKSG	119	Y	Y	Y	Y		Y	0	0	0	Y	Y	Y	4	not determined, as secreted and no transmembrane domains
scaffold00010	CPUR_02156.1		MSVEPPSNNELEGSKDGRQWTSAEVFAFIGFLNTERNEGALRNTTAKFMAPILKKASNFMSETFPQRSWRYDTTLRSQFRRIRDDYRIFKNISDASGTEWNEADKCFTVSDIQRAGFIEKYDTRAGRIIDTGLLTNDFITIDTYANIFSDEPDAGRQILPARVIRNPLGGSEIPFDADDGRSSDLDEQRRIDLDSIESTAGSRNSTAPTPGPSRVAKATTGRKNTKAKAPKTSGTEANAIANARLRDPESQTHMLALRDAARDEHGFSPSLTTAILLWIQEDQRNARFWTSIKSTKAKLRCLRMKPGFEDVEFPDDLDC	319	N	N	N	Y		N?	0	0	0	Y	Y	Y	3	1
scaffold00010	CPUR_02179.1	CL_12	MVRIKSLMIAAVMAIAPVAQAACTPGLNYCATTLQAYGAGGASLASAIAAYASQKDKLLLRCNAGGSVTPIQICGTPDPVGRLLQDDTS	89	Y	Y	Y	Y		Y	0	0	0	Y	Y	Y	4	not determined, as secreted and no transmembrane domains
scaffold00010	CPUR_02180.1	CL_12	MVQIASLMSAVIVAIAPAHAWRCTFGVDYCGATLTKYGYGKESIDHAASSFAVPPSESLKVLFACNYDGSITTIDICEKSCQDAGPGNSDYCIKS	95	Y	Y	Y	Y		Y	0	0	0	Y	Y	Y	6	not determined, as secreted and no transmembrane domains
scaffold00010	CPUR_02182.1	CL_12	MVMLKSLMIAVLAAITPHATSGSCTPGLNYCYDTLVKYNYDSAKLQQAIDLLNQPSVPANKIKFHCNDDQSVTVNRTCVKLCVDGGRGNSDFCY	94	Y	Y	Y	Y		Y	0	0	0	Y	Y	Y	6	not determined, as secreted and no transmembrane domains
scaffold00010	CPUR_02183.1	CL_12	MVQAFSLIAAVIAAIAPVAQAKGCTPGVKYCATTLSRYGYDEAKIEQAVLDQGLTMDQKNQLLVNCNADGSIFPVHACRSYCVDGGAGNDDHCGWRG	97	Y	Y	Y	Y		Y	0	0	0	Y	Y	Y	6	not determined, as secreted and no transmembrane domains
scaffold00010	CPUR_02184.1	CL_12	MVQIKSLMVAMIVAIAPVAQAWNCTPGRRYCGWNLSRFNYDEGKITEALERSGWPSEKKDKTLFVCNPDGSMKIQPATIGAYLSALRSVHVDLKLPTTDFDDDRWAPAIGLATLASALHLIRISFNRLPILIIVEETRPLPKANLRSMTIFTTRDHAL	158	Y	Y	Y	Y		Y	0	0	1	Y	Y	Y	3	not determined, as secreted and no transmembrane domains
scaffold00010	CPUR_02199.1		MHVSVSKLCLAVLATAGALSAAKKEKVWHAHSERHYSKSFRLMVNVLAPVQDFPTPINHQYLSAVSVSPNTALVGMTNDTSNIIIFYSNGTVPERETEISHILTDNAFSPDSTGLNRGAPRNATGLKLSPDGDSETLQTVHIVDGPGDAGLFVTMNTEDFLHLEPNTWLACKNDSLAHLSEDLVILRHMTKVEEDEDDKGAADKNKDTTDETPPTGCIPIVLTPECTVSPRSKKKEEKKNKKNKKMGIWGESGDY	255	Y	Y	Y	Y		Y	0	0	0	Y	Y	Y	4	not determined, as secreted and no transmembrane domains
scaffold00010	CPUR_02238.1		MKASIFAAAAAMVGAASASNAVVINSCPSAIYVQSFPYGGAAPGPLTTVQPGQSFSETLQSSGSTVKIATTKTLDSPLFFGYSFSSNPNYAYYELSSEWGNPFAGSHNSLSPGAGCKMFDCQPNDANCYSTPAHKIVYGCPQPVDLTAHICQ	152	Y	Y	Y	Y		Y	0	0	0	Y	Y	Y	6	not determined, as secreted and no transmembrane domains
scaffold00010	CPUR_02248.1		MSIPPTRDDGTWVPGRVNAWLAQIYLGRDIRDDYEPEDAVDTGVVARYLAVEPQSEPLDSECQQLVRYGELIRARPMKTCTEEVDARRASMQPRVEEVTDEEDDEFPLQPVLTSLRRAEQSTLESVAQGALWVMTLLSEAEPHPKKRKGIPIDEPLSEKEEQRGPAPLVREETIRKNARVLSEIWGRQGLGPIDWKELAGRISVPMSLLDL	211	N	Y	N	N		N?	0	0	0	Y	Y	Y	2	1
scaffold00010	CPUR_02268.1	CL_13	MFRNNYDNDSVTFSPQGRIFQIEYAAEAVKQGSVVVGIRNAEELSSYQKKLFSIDEHAGIAIAGLTSDARVLCNFMKQQCLGHRLTYGRAIPVRRLVGLIASKAQTNTQVYGKRPYGVGLLVAGVDETGPHLFEFQPSGMIEEMNAFAIGARSQMARTYLERNVDAFADCSREELVKHGLKALRESLVQDKELTVENTSVSLVGVQREGEKGIESFKLYDEFEVKQWLDSVGDGSGGDEGEGESMDIDN	249	N	Y	N	N		N?	0	0	0	Y	Y	Y	3	1
scaffold00010	CPUR_02269.1	CL_13	MSSNTPIAGPQGPVNGINTNANTPRAKICVFCGSSGGASPAHMEAARQLGRVMAENNIDLVYGGGTVGLMGEVARTVCSINGPESVHGIIPEALVRYERDGTYQTVKDNKQVVPTETVYGRTTVVKDMHTRKKMMAEEVISGGPGSGFIGLSGGYGTMEEVFEVITWNQLGIHTKGICLLNVEGYWDGILQWINMAAAQGFVQPGNETIVVSAGDAEGAVRALREYKVSEATFKLEWGRQ	240	N	Y	N	N		N?	0	0	0	Y	Y	Y	4	1
scaffold00010	CPUR_02297.1		MSVVGIGDYVRSLDTRTETGIPAQDFDNIKFYAQHAAAAYCNFKATPGSVLKCDKSACPLVEKNAPTVLASFAGSSTGVGAYVSLDEVRQEIVLSVRGSDSIRNYLTDIFLSWHICHFTSDCKVHVGFSKSWREIRDDVTSAVQTARGRFPKYRFITVGHSLGGASALLALADFIQDGIPTDLYTYGCPRVGNDHFVDWIDSQPGVRFRVTHGSDPVARLPPLWMGYRHTSPEYWLSKGGGVQDEPDVEIRVCDGIKNSDCNAGTWAMDVWAHMNYLGDTSACMGDPIVKWKRDDAMDSELEQRLIDWSQQDRDFVKKNSK	321	N	Y	N	N		N?	0	0	0	Y	Y	Y	9	1
scaffold00010	CPUR_02319.1		MLFQNLLTRISLSAPPLLSNLTTPFLNLTAVTATNGVSLFECWQLATPFHNTAEKGIEGALKLSLGEAGNMSYDVIPGRFDGGFHHAPAFQYVLLLSGLAKISLYEGDEEVWLHGGKYGLIIAADTADRTREGHRTEYPSAADSVAMEIPIRDREGFKYTVLHSGACRESDMTGL	175	N	Y	N	Y		N?	0	0	1	Y	Y	Y	2	1
scaffold00010	CPUR_02324.1	CL_14	MLITSVGQILDQGFIPLLIDDVVFDLASGPYMLSDDALMRILAMSLDAVQRCIIVTGVAGIYTRNPKVFEDAMLFRQLRYISTDTDQEACDEPDATGAMDSKWQWVQRITSAKPSTVKSQKRIEHWLLLVMSGTRTPRQAEI	142	N	N	N	Y		N?	0	0	0	Y	Y	Y	2	1
scaffold00010	CPUR_02326.1	CL_14	MATLVVKLGGAAITDKAKADTLSLELDTLVDKVAKVYLTQLRPQGRAMVLIHGAGSFGHPPARRFQVKIGWVSAAVEEHADKGHDAAEYERTRPLMEQKEKERQDEVKFGMALTRQRVLQLHHHVLQRLQDRARLPVLSVSTYDTVETYQGQMTPESRTRLITRVRQLLAQGFIPLLFGDAVFDIAWGATILSGDALMHALATDMGSVQRCVFVTDVAGIYTRDPKIFDDATLIRQLRCSSADRDQGQGICEEPHLAASVVGHVDDVTGSMSSKWQWVQRTMAEAPHVCEVVICQVSDVERALAVAGGGDGGSGACGDVTCTWTSIVR	328	N	Y	N	N		N?	0	0	0	Y	Y	Y	7	1
scaffold00011	CPUR_02464.1	CL_15	MDAGNPSQQVAGGTGNLMPPGLPPVLSRPRSYNSRTINLTRHTQSTNPPEFRVVHGDPVKVALDYAKRGIRVPFICAANRRGPGLRHHDQRPTYEEDFCDRSNLFDTLTRTQSGMDDTLYPIPATGGIFSDRVAVYLGLREDNYESLNPIPDLPVVSVSPVRNPNVKGNGSLYSYGTDESTMREKICGALRICLHNNYDRAVIGDFGLGDGFHNPPQVVAETWRDLLLFDPDLCGQFESVDFAFVDPMQSTTQVFWDKREKINEGYRVAKEDTLLYTQGESPSSRRAATDMAIFESVFHPDEIKRVREKAAST	313	N	N	N	Y		N?	0	0	0	Y	Y	Y	5	2
scaffold00011	CPUR_02465.1	CL_15	MDAGHPSQQVAGETEHSMLSVFPPVLSLPISYDGRTINLTQHTQSTEPPKSPEFRVVAGDPVKVALDYGTENGGIRVPFICAANSSAPGCRYRDHCLTYEEEFCRRGNLFDTLTMADTPLYPISETGGIFSDRVAVYLGPREDNYKVLDPIPNLPVVSVPPVRKPGVKGNGSSYSKGKDKSTMREMICGALRVCLDHEYDRVVIGDFGLGDGFLNPPQELAEIWRDLLLFDPNLRGQFRSVHFVFIDPLQSTTQCHRDKLQKVGEDQRARQAAREGPASTSTGRRTQPRSSQPAPTDMEVFESVFHPDEIKRVREKAASSSSTNMVLSFS	330	N	Y	N	N		N?	0	0	0	Y	Y	Y	7	3
scaffold00011	CPUR_02466.1	CL_15	MDAGNPPQHVAGGTENLLPMPRGLPPVLSSPISYDSRTINLTRHTQSTSPPEFRVVHGDPVKVALDYGKSGIRVPFICAANRRGPGLRHNDQRPTYEKDFCDRSNLYDTLTRTRSGMDGTPLYPIPTTGGIFSDRVAVYLGLREDNYKSLDPIPDLPVVSVSPVRNPRVKVNGSLYSYCTDESTMREKICGALRICLHNNYDRAVIGDFGLGDGFHNPPQVVAETWRNLLLFDPDLCGQFESVDFAFVDPMQSTTQVFWDKKEKINEGNRADHAAKEGTFPSTQGESLSSRRAPTDMAIFESVFHPDEIKRVREVAAST	319	N	Y	N	N		N?	0	0	0	Y	Y	Y	6	2
scaffold00011	CPUR_02470.1	CL_15	MRRTYVPICMALCVVVAHGATPALDHCASIKPVLSCSCNATPGKAGDTCCTETYGGLLVATQLWSTFTGRESEGQVYAKNSWSIHGLWPDFCNGSYTQYCDLSRQYDPKPSPNTTNSKPDGVRVPPYTGEPIDGWFAPHGKLSLLSSMKKHWPPNSSPHDDLFTFFETVLRWHRTLPTFQWLLDAGIQPSNTTSYTYAAIQAALTQTPDGQHHPPAFIGCGGPRFNETLRGRGSLDNGRTELNEIWYYFHVRGRPQRGEGRRVHAGDAGGRLTTCAVAEGAVRYLERSEGSEK	293	Y	Y	Y	Y		Y	0	0	0	Y	Y	Y	11	not determined, as secreted and no transmembrane domains
scaffold00011	CPUR_02495.1	CL_16	MKSMAFFRFAISCFLARWALVSALVVSEPTTGVFVPSWDVAIEPGQDNKIVVNGTIQQVDSYMEAHYPGWSAKMANFPSSHSAPAKRAPDWRKLKDFNCNRLLHRGSTRAIVDGINYLRSISKDRHPRNGPGPRSCGMVSCSWDAVIVWSPGAMISFRFVPIQLFRVNAGKKIRLTNLELGMPYRAMSPRPSTASPTLRPGPSSS	205	Y	Y	Y	Y		Y	0	0	0	Y	Y	Y	4	not determined, as secreted and no transmembrane domains
scaffold00011	CPUR_02496.1	CL_16	MKFTLSTMMCFLALETSVSVSARAISEPITHRFAPIWEVAVEPGQDLWEETILVNGTIQQVDAYMDAHYPGWSAKHANLSSPFPVHAKETPASLPELTKVKSVMCNSPLHQSSTRAILGAIDDLRRISMDRGPKWSPRPGTCGMLSCLDEGAVFWCNDRDTIRTKTLEAFSDIVVAAEAILSHCAISGDTLMPMVSGKTILSGDYSFIVGKSSCGAKVKA	220	Y	N	Y	Y		Y	0	0	0	Y	Y	Y	7	not determined, as secreted and no transmembrane domains
scaffold00011	CPUR_02528.1		MVKPLSFKGDKKPKKRKRAAEAPSTNSTNDTEPASQLQKVDHHRDDGEDGHSDDSWVSADSTTDVVGPVMIVLPTEKPSALACDATGQVFALPIVNIVDGNPSSAEPHDVRMVWVANQVSGTQHMRFKGHHGRFLACDKIGALSATSEAVSPLECFNVIADPNSNTPGTFQLQTLHETLITIKPNQTQSTKSTAPAELRGDEDDSTAPHTIMRIRMQARFKPRIKTSKEEKALSKISRRELEEAVGRRLEEDEVRILKRARRQGDYHEKLLDMRIKNRHDKYG	283	N	Y	N	N		N?	0	0	0	Y	Y	Y	3	1
scaffold00011	CPUR_02535.1		MSNKAQAHAPSPPHTGNDLIAAEDIPVNDQDEIDSVFSQDQSSTTSIASSVLEYRQIHGRTYHSDKFTANYFLPNDDQQLETEEICHHYLTILLDDQLFLAPLEKDKMHRVLDVGTGFGIWAIEFADQFPNASVVGTDLSPCQPRWVPPNLEFEIDDATLEWTWDTNHFDFVHMRYIVGGIQDWGALFKEASRCCTPGGWVESIEYDVEFRSDDGTTELEPVLASFVELFREASKILKRPLYVQEIQPQALDEAGFIDKKIVRYKLPIGATQMFWQSVQKPEDEYHEWLATIRKAIRNPKVHSYMMVQAVYGRKPE	316	N	N	N	Y		N?	0	0	0	Y	Y	Y	4	1
scaffold00012	CPUR_02580.1		MKFLCLHGAFGNASNFQAQLGPFVKATSKSGQISFKWISGRHEAIPPAGFSDYFGRGTLYRFIPFDGIEALDDVLHKLDEFPQGATAEDTIRQLIQSDYGSQYTLDGVRNSIEYILDAVRKDPEIEGILGFSEGATAAASAILEEKRLWEEEGVPRQLKCGILFAGWPPLSLKGGQCNVILADESEDAIDIPTCHVVGSDDPYIDGAMSLHSMCDQDSAVLFDHGSGHFVPREPKTLAELSDTITAMMEQAEASFSSHNSDSESISDHRNSIGNLSVLSDDSSSATSVESCDSEEEKC	298	N	N	Y	N		N?	0	0	0	Y	Y	Y	7	2
scaffold00012	CPUR_02599.1		MRILLLNPNSSTAMTDSMLQAAKSTPISASLEIVSMTATSAAPASINNNQDIQASTEDILVESLAKKSDLFRGFDAILIACFSVHTLVPELSLRLDVPVTGIFEASILTALSLLRRSSEQWGIVTTGEFWEKHLREGVDEYLGIRGRAEHAKFAGVFSSGLTAGELHSVDAGVVKRKLGLAARRLLMSGNVTCVVMGCGGMAGLEESIRSAAVEVYGESRAKGVYIVDGVKAGILQLHQAVHSKRTFQ	248	N	Y	N	N		N?	0	0	1	Y	Y	Y	3	1
scaffold00012	CPUR_02618.1		MTTTSVCSPQMDNDSTYGEEASNASTSIYSSITRYEWKHNRRYHAYQSGSYCFPNDDREQDRLDMLHHAVTRILDDKLFLAPINPAGMRILDIGTGTGLWSITMGDAYPGASITGNDLSPIQPDWVPTNVKFIVDDIELDWFQYNRYDYIHCRYMAASIKNWPRLVRQIYSALKPGGWVEFQEMSSSYYTIAGADEAVPLAKYHPSHPFLQLSEAMREACFKTGRMLDPTGHLRRWASEAGFVAVKQLTRKVPVGKWPLDQPSMEVGALMAVNYVEGVEAMTAVLLRDVLGWASDEVEMLNVQVRMAAKLNEPKILKDYVVVIAQKGI	328	N	N	N	Y		N?	0	0	0	Y	Y	Y	4	1
scaffold00012	CPUR_02626.1		MVRGTSLLLLSAALVSGTTARDVPANVKALYEWIRYQGKCRYVLAGGFHSLERDHGNFDYCGDRLKEDKVLYIQGKQGNLPNMDIDCDGIQLSPADDGRCGSSTDMQSVTSFADILRSYSTNARDLDANIHPYVVFGNKGTREGYKTFDPRKYGVEPLSVMAVVCNNKLIYGVWGDEHGDDDPQAMVGEASISLATACYGKSTGGDIGYDGNDVLYLAFQGKDAVPGARGANWTAQSYEAFAASISSLGDELVGRIKGDKPAKRHDEGE	269	Y	Y	Y	Y		Y	0	0	0	Y	Y	Y	6	not determined, as secreted and no transmembrane domains
scaffold00012	CPUR_02641.1		MSEADEMRVDPARAQALIAQLTSVKDRIGALANGRNIRLVAVSKLKPANDILALHQAPTSHEHFGENYAQELSQKAQLLPGSIKWHFIGGLQSGHCKTLAKIPNLFCVSSIDTLKKATLLNSSRGNLLASDPSLPKISVHVQVNTSGEEAKSGCAPGEETVSLCREIINSCPNLHLLGLMTIGAIARSKATTADNRNEDFVALTEQRDLVSKELGLEEGRLELSMGMSEDFEGAVTMGSAEVRVGSTIFGQRPARADAVLKQ	262	N	Y	N	N		N?	0	0	0	Y	Y	Y	5	1
scaffold00012	CPUR_02651.1		MLIKESHVDVPTSANGKTTSMLTGPVARFARQIAGHGFIVAAPSSYHDFVGPEPLNYDVADTDRGNKFKVEKTLESYDADSSATVTHLLSLPTCTGRIGATGMCLGGHLAVRAALDPRITATVAYFATDIHSRTLGPHPSANSSHTPPPSSNHTLDLFANLKGELSLLFGLKDTHVPDQGRDLIRQKLREAGVVFSFHEFAWAQHAFIRDELSKGRYDPAITKTCFEILLEVFGRILKTDLGEREGGPVELEHVC	255	N	Y	N	N		N?	0	0	0	Y	Y	Y	4	2
scaffold00012	CPUR_02659.1		MGVDIAKPEAGSTTGGLTRDASFQDGKRFVLIERESGKVLMAIGQEALLQACDDMSALPSIWHCHWDCDITRGWVTLRNRVTQNYLGGSYYGSLRVVSRDARRESEGWFTGHIVVTRSSGGGQTLSAPFAMGIEQIVRNASGKLELGTTKGLEWEFVRLESQ	162	N	Y	N	N		N?	0	0	0	Y	Y	Y	3	1
scaffold00012	CPUR_02669.1		MRFSLVLSALAGLALADLGQRDTKGTGGTKVAAGHPAEVEVDPPCCSAVGSQGVLQCDVGAWQERPSQRNGEFDAQDTTAEHTCSHTYNRKGHWASTVHERAGAAYVK	108	Y	Y	Y	Y		Y	0	0	0	Y	Y	Y	4	not determined, as secreted and no transmembrane domains
scaffold00012	CPUR_02705.1		MLSKLVVLVLATAAFARTSTCPGSGRCCQCRAYGRYFNSQTRCVYDLVGAHDWGDDGDGLYFCRMSESQETIRRYCEGEADFCSDTHQPFKGSYECWDC	99	Y	Y	Y	Y		Y	0	0	0	Y	Y	Y	10	not determined, as secreted and no transmembrane domains
scaffold00012	CPUR_02719.1		MGGEKHFDNKTAYAEQEEVYFDDGRETELIRGILCGSDCEKMRGSPRKVLAAIDAFGRQKYLMNIGQEKGAIVTKLIATHKPKVMVRIPFTPCAVPGVVSCLPASTVPSSNFMISINAKKTRQPVIQVELGGYVGYSAILFADAVRAAGGKHFYCLEHNPEFFSIIRMLCELAGLGDFVTVIYGDSAECLRQLKSQGLFTQIDLLFLDHYKPLYLRDLKLCEELGFINPGTTLVADNVIKPGNPPYLAYVRATPEEKKKMAASADESRSAGGGGSAENETSVEEDPKGNPSLIYESSLVESFEPTGIPDGVEISRCVGLLSDDTS	325	N	Y	N	N		N?	0	0	0	Y	Y	Y	9	1
scaffold00012	CPUR_02725.1		MKSSLSFTFTTLLPLLAAAQPIASSAVSLAVNLPGSPLNNQPVVANGGKFWIGKPTSQYCPDNVEKLGGCPKGKDTSIWVNSEQGTGSLNVIVPGGQQIYVGVDTSLSFTRPHSAYIPPGSTSVQFSLIPLNQLAMVGRRILACLPPSTETNESTSSWQVFAPRTDEAAPPNRQCVAFVAQTAAAKDAVWEYI	193	Y	Y	Y	Y		Y	0	0	0	Y	Y	Y	4	not determined, as secreted and no transmembrane domains
scaffold00012	CPUR_02728.1		MRNLVQSVILGSLAAITHVRTTAAITPVPDANMTALLRCRDPELAMKAQPMFLIGQMLAQPPCIPTLATSSGKQAAPSKLCSWPKSGCDCRNPGLPVGNSLTNLPVYFSYKRCSETALRVAYNLFYTKDGFTPRGLFGHAFDWERVVVVWNKTGSEWTPSQLFLSQHKGYQRVDWSQIESTFQADDAKKPRGGCDGQKNLDHPKIWIDVFSQLTDNAYRSDDWWYFPKREDYILADSSTEVGKLIASFNWGDADSTPPRVADGLCDA	267	Y	N	Y	Y		Y	0	0	0	Y	Y	Y	8	not determined, as secreted and no transmembrane domains
scaffold00012	CPUR_02736.1		MRVSISALLLAATAMAAPAPAPATVSEPMTHETCTQKSGRTRGWQVKDFDFHASYLFTTPAHQNSAGFVKFTLENPALNFTSQCEGRSGQLDDFFYGNFVYKCTQPVPGVETTFTFSRPSSQLLINQSWACVDEQSSWKAQGGANLKLDCKDETWKNPDWKQGQTYSSRTVSCGHVNAPIPINSMSAVA	189	Y	Y	Y	Y		Y	0	0	0	Y	Y	Y	6	not determined, as secreted and no transmembrane domains
scaffold00013	CPUR_02767.1	CL_17	MVRFLSIFIATLAAISPMAQAGACVPGLRYCGSTLIRYGWENMWLGRTVLYLCKPDGSVKAVEYCGAICNDAGVGRSDFCSTKKYQ	86	Y	Y	Y	Y		Y	0	0	0	Y	Y	Y	6	not determined, as secreted and no transmembrane domains
scaffold00013	CPUR_02768.1	CL_17	MLKIASVFIVALAAIGPVVQAASTCTPGLDYCGFTLERNGWGSGLPTDGLHEEQE	55	Y	Y	Y	Y		Y	0	0	0	Y	Y	Y	2	not determined, as secreted and no transmembrane domains
scaffold00013	CPUR_02781.1	CL_18	MAQRADLDDVVPRPSQDTASVSGSSTSDKATRRQSRSRSHKNKKNGSHARDEAQSNDANHSRSSARDKRRHSNSLSKAARDPRDEPPTKKRAAATGSTEIVRSPSPIIDFEGLSRPSLGTRERQEETPEQAALRMEKMRGAVRTLLECVGEDPDREGLLDTPSRYAKALMFLTSGYQVDVKETINNALFNESHNELIIVKNIEIHSLCEHHLVPFIGKMHIGYIPHNTVIGLSKLPRIAEMYARRLQIQERLTKEVANAIREILKPRGVAVVMESSHLCMVMRGVEQTATSTITSCMLGCFERSSKTRAEFLSLVGLNKAS	321	N	N	N	Y		N?	0	0	0	Y	Y	Y	5	2
scaffold00013	CPUR_02783.1	CL_18	MPRRPIPNLASVIANIHILTGVPSLARLPLNVHFLAEDAYTAWQHRLESAQGPRRQGLRVLTDFADAVDEVPGQTLVRGIHALPVDYQPMAEYLDKARSIIEFEQQGCCVHCAQDLESDNGLHALCPHDGCQAMGHLVCWSQHALSGDRSGHLIPNQCACPSCGGGIRWGDMMKELSLRIRGEAEVDLVLKRAKRAKKKAAASGKTS	207	N	N	N	Y		N?	0	0	0	Y	Y	Y	9	2
scaffold00013	CPUR_02806.1		MHFSSILPLAAAAIGVANAQYVAYTGGDGYQTLVGIGYRCYEYTGQVYHVDAQPGVQAIFYNGPYCRGSREISAWGSSNLESPFWFKSVLLRPF	94	Y	Y	Y	Y		Y	0	0	0	Y	Y	Y	2	not determined, as secreted and no transmembrane domains
scaffold00013	CPUR_02825.1		MDTKGEGKTANVSYDSFISSKPFEFVVGPNKRVFTIHSALVASLSPVLERLVNGDMLEAKTGSVVWEHVDEQTFVRFSQYAYMKTYEYPLSTDRPLTLDLLRPLAFSSPSPSLGSPATYAFRSFVTPGPLAPSAPSAVPSAFSFLPGPAPLTEPSGQGQQVEKGKKLWEKFEKQLSSSEPYVAMILVPRIFTDYRDDDAEFLLSHARLHVFADCYGIKPLMRLSLSTLHHVLVKVPEDRLTPRVVKLLQYCYEIDTPAALRDLVVEYVVCRVETLWEKEEVVELAQDHGNFSSAVIKGLLGRIT	304	N	Y	N	N		N?	0	0	0	Y	Y	Y	3	1
scaffold00013	CPUR_02853.1		MKFATALIALATAVMASPASLPVEARAVEVPKTLEARCDSCEIKHHQGGYGRYHGQKKHCDNWVPVNAEGIALDINAEICLNLQFDLGFINIDLSAAFDVEIDVALLHLFYPSCQRLVCDPTYSCKKNEPIPEDKCWTHEFDQNKYNSYY	150	Y	Y	Y	Y		Y	0	0	1	Y	Y	Y	8	not determined, as secreted and no transmembrane domains
scaffold00013	CPUR_02869.1		MPDSMINETLEVGLRIWVWSLVVKKLHLFSGYLEKQKAIFNSVKKLCEIFPDDLQAFPRLITVIENGELIEPISSEKALEMFMFAYIQGPGRRILSKLRSANKDDTVCDIFGDMKVIYYPRNLDDRIDAVKKLPVSTETSPAGIPEAATPSTEPQESVLGPAPPKDKIKVWDDTFRPDGLYVCTKLGVGSGRNVVLFPYEVKRMSALPWPLGALCQTSAHAARTI	225	N	Y	N	N		N?	0	0	0	Y	Y	Y	4	1
scaffold00013	CPUR_02882.1		MPTCGPWEGFLGEQKEIFEQVFKTIGPDLREFTRLITVEEKASNIRPIASEKELEMFVNTYFENPVRHVLEKLFSVDPEGKICNVEGKEVVFRYYYFNEDVDDMIIDILVTTIVIPDTIIDIPDTNHTIIDIPDTIIDISLVLGFDAFVVFSPCTSCTGAGSSIVSESDPRYDH	174	N	Y	N	N		N?	0	0	2	Y	Y	Y	4	1
scaffold00013	CPUR_02921.1		MTTTLRVPFASTNSDTLLDRGGAGHVFIISKRLVFKCPTDFHNPAPCQAAEMEESAAQITYEKSMHELLIKHPHPNIIRCILSIPEGFFMERMEANLQTRLDQDYAPSNRTKARWITQLASALSWIEGLGFVHGDLRPENILLTANDNIRLADFDVSVKIGERLQTAVEPYAKLKEAFKFPDAGPITEQFALGSCIYTIRFGHIPLDELEPLDRIRKLMDHEYPSTENDAEFGDVTLRCWHGQYTSVSAVYEDIKARCDGLGYDTESFFDVSEDLIYDMPSLVAECEDFVSRERGTGNW	299	N	Y	N	N		N?	0	0	0	Y	Y	Y	7	1
scaffold00013	CPUR_02927.1	CL_19	MRFSTFLAAGFSALCAAQTQDAPVTQNNPRVVYQATLPKEAFYKGDLDGNVRGYVRAERGPDGQGVKFKVHFKNLPKQGGPFMYHLHVMPVPADGNCTHTLAHLDPYQRGETPPCDASKPETCQVGDLSGKYGHVTQDPFRAEYVDPYSSLEEGTPGFFGNRSIVFHFADKKRITCANFAKVEACSH	187	Y	Y	Y	Y		Y	0	0	0	Y	Y	Y	6	not determined, as secreted and no transmembrane domains
scaffold00013	CPUR_02928.1	CL_19	MHALNILALLLPLVAAEAFRCNCKSMKKFKVGHPNMHLTEYVCRYYFRDTATYNDGLDECVTTPGNTIDEMLWEEDCKHAAEDKC	85	Y	Y	Y	Y		Y	0	0	0	Y	Y	Y	6	not determined, as secreted and no transmembrane domains
scaffold00014	CPUR_02967.1		MRFCDLFTSLLLGISVTSVTIASPFDSEGDLQDRITILDARALRLIVVKRPDKDATCPYRARARDGGPYPQHKFTKKLIESAFTKAAYHAADEKQVGDGKYPHDFGGGRVPFPCGKNKMVYPIQTNNHPYGSGSPGNIPDRVVFEYQKTGTDLVVKYCGVMRRGVRGDFLKCT	173	Y	Y	Y	Y		Y	0	0	0	Y	Y	Y	5	not determined, as secreted and no transmembrane domains
scaffold00014	CPUR_02987.1		MAEHNDRAEIWLSQNAAISPSLKGAENYQEWEISVMLQARAMGSAQHLTGETPYSTETVKHHSRLICLIWGSLSSQTQSNLIAAGWKAAMPAPKLMEFIRSDCGFCNSDFAIIDLLQQFSESRNSDFPSIRSWLDHHQNLWYRINMFEKFPDIIWISRTVKAVEDSMPQVHDAWMMKSYSKAALKKENMLAYLLKEANRQSKDREAKFGARKKTKAKAKTQNRNDTREAVILDCGCSIRPGRVIHAMNDCWILHPQKRPGAMKKQAKPTTTASPVKSPAESLSHSFCFFTNSHHETSSRDDDSSVWSVSEWPQAQGIDDVYQIFRSVPG	329	N	Y	N	N		N?	0	0	0	Y	Y	Y	7	1
scaffold00014	CPUR_02990.1		MRFCNLFTSLLLGISVTSVTLASPFDSEGDLQDRTVILDDRGLRLVIAKGKEPKKDATCPYRARAGNFGPYPQHKYTKNQIKVAFIAGAQYSADDKQVGARKYPHDFGNGEKLPFPCGKNKMEFPIDTNNNLNPYSGGPSDNVPDRVVFEYQRKKRDLVVGYCGVMRHGTGRDFVKCT	178	Y	Y	Y	Y		Y	0	0	0	Y	Y	Y	5	not determined, as secreted and no transmembrane domains
scaffold00014	CPUR_02993.1		MKLFTSLPLALFACHALAQCIPGAFNGSEDQDGLEIRDQCSLGPHNRYTCRDEGKTVMTVVHKKDAFTFTAFAVDATVYINCDNGKNALFSCRVASSDTYFLPACENGVSSIYNVHQK	118	Y	Y	Y	Y		Y	0	0	0	Y	Y	Y	7	not determined, as secreted and no transmembrane domains
scaffold00014	CPUR_03002.1		MKLFTSLPLALFACHALAQCKKGAFNGSRDQDGLDIRDQCSLGPNSLYTCKDKGKTVMTVAHSKVAPEAFTFTAFDVDATVYINCDNGKSELFSCRVGSSAMILFWECDGTVSSISNVHQK	121	Y	Y	Y	Y		Y	0	0	0	Y	Y	Y	7	not determined, as secreted and no transmembrane domains
scaffold00014	CPUR_03056.1	CL_20	MHALSLLALLLPLAVADTHDQCDCMSWGGAQGNSWGHNAVLTQWVCQSFYPNKGQWDASSKRCVGINGNKFDGDTWEGYCKAAGKWGYHKIKANGLGEATGPTLKVGAATGNC	113	Y	Y	Y	Y		Y	0	0	0	Y	Y	Y	6	not determined, as secreted and no transmembrane domains
scaffold00014	CPUR_03057.1	CL_20	MHALNLLALLLPLAAANTHAQCDCMSWSEGQDWIHNAGLTQAVCNSSFYKNKAKFNPTTNRCEGLTNFWIDGKTWEDQCKSSGKGYVDAHGTHLKVGAAVGSCPDRP	107	Y	Y	Y	Y		Y	0	0	0	Y	Y	Y	6	not determined, as secreted and no transmembrane domains
scaffold00014	CPUR_03058.1	CL_20	MYALSLLALLLPLVAADTHNWCTCKSWTKGGDWGVNQQLSYFVCVVDYKGVAKFNPHNHLCERLDGFQFDGDTWEGHCKAAGMGYFPIKPDGTMDISGYPLRVDAALGSC	110	Y	Y	Y	Y		Y	0	0	0	Y	Y	Y	6	not determined, as secreted and no transmembrane domains
scaffold00014	CPUR_03059.1	CL_20	MHALSLLAILLPLAAADTHNWCSCQSWTSGQNAKWGVNQMLSYFVCSQDFKGVAKFDVNTNRCNGLNGYKIDGDTWNGHCKAAALGYFPITMDGYMDISGTPLKVDEAVGLCR	113	Y	Y	Y	Y		Y	0	0	0	Y	Y	Y	6	not determined, as secreted and no transmembrane domains
scaffold00014	CPUR_03060.1	CL_20	MHALSLLALLLPLAAGNKHYQCDCMSWTAGENWIHNAALSHYVCHHYYTNDGVWNANSGLCLAKPGYKFDGQPWENNCKEAISGFYPVVTDEYGTESLNRTTKITAGAATGWCPDKLE	118	Y	Y	Y	Y		Y	0	0	0	Y	Y	Y	6	not determined, as secreted and no transmembrane domains
scaffold00014	CPUR_03071.1		MGCPAREADPMTRKGDIDESTCPMVLLPPEMKNQIISYIIDDQTTASALRTLEIFCRWGGQIDAVERLSQWGRQRSDKDEVMYETSTALHFAVFLGNVRLTETLLDMKASLTIPCSAPLWELMGTEELLLRVSYFQSILEYYLSSYHCAFPIFLAFLQSDPEMCKLLVDHGAGREATINNNVFLTGFAKTSMSPAPKISQCTPLHVALFNGCTQGMQIALETGAAKESKNSDSRTPLYVCALGMKDFKESIKKADSRTIEEHMRCFRKFVELGGSVNPE	279	N	Y	N	N		N?	0	0	0	Y	Y	Y	10	2
scaffold00015	CPUR_03095.1	CL_21	MHALSLFALLLPLVAADTGYSHHWLCYHVYTNTASWSESEGRCIATVQPIPGDDWQTNCIIAGVQKGYYAFDTKGNPITNVPAMKVDTAVGNCD	94	Y	Y	Y	Y		Y	0	0	0	Y	Y	Y	4	not determined, as secreted and no transmembrane domains
scaffold00015	CPUR_03096.1	CL_21	MHALSLLALLLPLVAADTGYAKCDCQTASGSGQTLTYNHDLSRWLCYHVYTNTALWSESEGRCIATQQPIPGDDWQTNCILIGVRQGYFAFDNKGNPITNVPAMKVETAVGNCD	114	Y	Y	Y	Y		Y	0	0	0	Y	Y	Y	6	not determined, as secreted and no transmembrane domains
scaffold00015	CPUR_03098.1	CL_21	MHALSLLALLLPLVAADTGYSQCDCQTASGAGSGQTLTYNHDLSRWLCWSIYDNTASWSESEGRCIATVQPIPGNDWQTNCIVVGVQKGYYAFDSKGNPITNVPAMKVDTAVGNCD	116	Y	Y	Y	Y		Y	0	0	0	Y	Y	Y	6	not determined, as secreted and no transmembrane domains
scaffold00015	CPUR_03099.1	CL_21	MHALSLLALLLPLVAADGFSQCNCQTASDNGVWTYDPVLTHWANFDTSVGGCVDPSANIDGDTWQKLCIEAGVTNGYYAFDFKGAPITNVPAMKVAHAAGKCPK	104	Y	Y	Y	Y		Y	0	0	0	Y	Y	Y	5	not determined, as secreted and no transmembrane domains
scaffold00015	CPUR_03100.1	CL_21	MHALSLLALLLPLVAADEGYSKCDCQSAIGSGSTLTYNHDLSRWLCYHVYTNTASWSESEGRCIATQQYIPGKDWETNCIIAGVQQGYYAFDNKGIPITNVPAMKVDGAVGNCD	114	Y	Y	Y	Y		Y	0	0	0	Y	Y	Y	6	not determined, as secreted and no transmembrane domains
scaffold00015	CPUR_03105.1		MADLVESGRVKIESARASYAVATKENEGALEILTMAMRSCRCARGLARFKCICKNFEEVAAYGGSIFEEAMRDHDHWCISWKPCKCDNVHHIQALDLRSAMYETMGKLHLAVEDAEWMLELAPRLPDGYLRLGNLARLQKNDDYAWALYAAGIDANEDTAPDSSPKLQQLYSLYRHAFRKDPLSLPAEIVGLIFSYLSWTEILCVDPLPIVLVSDTDSFPNCFG	224	N	Y	N	N		N?	0	0	1	Y	Y	Y	9	1
scaffold00015	CPUR_03108.1		MKTSLAIVAAMSLLGSVMALPVHLLGSRPVVIHPRSNATAGENSLVTPPVQVSDNGAVDLMALHSVLETVDPDSDKHHVPKALPQSTSSDAMHYQPVLDYSTHSCYNVPAIDAEGNVAEGLKSSYQTNLSGGCRKKEHLDNQNVYVRSRCNNGWCAYMYEHYFEKDVGLQHVAGIASGHRHEWENAVVVVKNGEGFPRLVAASAHDGYSRRMPRKQVRRVRFQGAHVKLVYHKDGAGTHAFRFGKLSDENIKNDKHKWVRGALVDWNGFPTFELRDRMVRAFVNTGTEPKISDAHFAKYLEKAIGKRIPNFDPYMED	317	Y	Y	Y	N		Y	0	1	0	Y	Y	Y	4	1
scaffold00015	CPUR_03150.1		MKFTTVSVVLCALSSASALPLDAFSVQKAQALPDHSTNPVLDLLTASEAKDDDLKAAVDNWKTRNPLEPARALIETLKNGAASLSSAPVLSVAQAMDLTKSSQDLEAHTKKLVESIKAQRDNAKAANACGIVRKVIEEVSAASAAFVDATVSKIPLIGQSIARKQSQGTLDAWADAKSFFSEANCA	186	Y	Y	Y	Y		Y	0	0	0	Y	Y	Y	3	not determined, as secreted and no transmembrane domains
scaffold00015	CPUR_03206.1		MRAFSLLTLLLPFVAAKLHKKCNCMSWDKGGSWVHNEVLSHYVCYEVYPSVAHWDDNAKVCVGNGGFDGEWIDGETWENDCKQSGIQDGYYPFGTDGMPDESQKLIHVDAVSGSC	115	Y	Y	Y	Y		Y	0	0	0	Y	Y	Y	6	not determined, as secreted and no transmembrane domains
scaffold00016	CPUR_03213.1		MKTTLSPSLCLILGLTAQGMAHTGEHTDSMSLPVETDARFSILPVSPIPPFSLSTQLLPSCSDDFSEQNYSPSKFLQQKF	80	Y	Y	Y	Y		Y	0	0	0	Y	Y	Y	2	not determined, as secreted and no transmembrane domains
scaffold00016	CPUR_03239.1		MHALSLLALLLPLAAANTHKDCTCRTYTAAHGWETNPDLAHWALWDDKSQRCVARPDGPVDNKIDGDTWESKCILYGTQDGYYPITPKGNPDKSQDALKVDIALGQCFK	109	Y	Y	Y	Y		Y	0	0	0	Y	Y	Y	5	not determined, as secreted and no transmembrane domains
scaffold00016	CPUR_03262.1		MIQITSVIVTVMVAVTPVAQAAACNPGFDYCGYNLKRLYSGEDDEDDLRKIRQAIKKAHFRLEYSDVTLFHCNSDESITAMKVCDDFCTNGGQGMNDECFD	101	Y	Y	Y	Y		Y	0	0	0	Y	Y	Y	6	not determined, as secreted and no transmembrane domains
scaffold00016	CPUR_03265.1		MVQITSVIVAVMVAVTPVAQAAACNPGINYCGHTLKRHPYDMDKIRAAIKKAGFPSKYSDEIMFHCNSDESITALKVCDGFCINGGQGQDDYCSN	95	Y	Y	Y	Y		Y	0	0	0	Y	Y	Y	6	not determined, as secreted and no transmembrane domains
scaffold00016	CPUR_03306.1		MGDRETVFALIVINKAGGLVYNKTFHENGLKKISTNDLLVLAGTFHGVHAITARLNPIKPVAPAPGANGVINRAEPSSGLEVLETENFRMQCFNTMTGTKFLLFTDSTQVNVDLTIRRIYDLYSDFVMKNPFYSLEMPIRCDLFDRKLLSYIREINNR	158	N	Y	N	N		N?	0	0	0	Y	Y	Y	2	1
scaffold00016	CPUR_03332.1		MASKVDAQLLRSTKFPPEFRHKVDMQKVNLQVMKKWIANRISDILGNEDDVVIELCFNLIEGSRHPDIKSLQIQLTGFLDKDTAQFCKELWNLLLSAQGSPQGVPKELLEAKKLELMQEKMDADRAADDARKQRQDADLVPDEGSRIAQAHSTGRRRLGREAHGTRLAVISTFRTLGVAVTASGSGDAIHPLPQSIRPARDREAGTHLVRVTHPKVLPVEDALLPGIVATGKGRGHPVEMRIVHVPHDVMIETIDMCLLDSLDLCLPTAARQR	273	N	Y	N	N		N?	0	0	0	Y	Y	Y	4	1
scaffold00016	CPUR_03348.1		MKREGGPIACFVSIVIGPPNIVSSKMPMRGLPAPDSLLRRHRDLNHLIGLRLQADWCQALGHASHPPPTTQAGYLPKTCHVCMAPRQSTKKRLYLSRPEPDILTTRRHITRIIPPAPSPPPPPPPPVIVKPCPAIEEPKPCPPPPPPCLPPPPEPEPQIDVIAVDVEPSVKSSKSSKSSRSRSHSRSHSHTREKEIYIERERFIPVPVPVRVHHPPEPRYESFRYVEAPRRYIEPSPPPPPPRMIEDRDRTTHVRVRMEDRERVGGYGRDDDRERERDRERERDRERERYEYYRR	295	N	Y	Y	N		N?	0	0	0	Y	Y	Y	7	1
scaffold00017	CPUR_03396.1		MHFTQTIFAALLAATSALAAPAALEKSMMATDIPDWTFEGVKRNCDSADNQCVVEFQINPKRFSRTPVRFITNRNGGTGASQSNGAAQNFGDYTVTSGWSGQFGPNNGFTTFAVVDNKDRLIAYPSYTDAQFANGKVVSPDQSYKPQNLS	150	Y	Y	Y	Y		Y	0	1	0	Y	Y	Y	2	not determined, as secreted and no transmembrane domains
scaffold00017	CPUR_03402.1		MLESLCNLVSEAICPNDEAKVSGQEALSEYDSENEDSVPPAFPQFVRLPPELRHQIWCFYCPDLSAKSRVLTFKLGPRSTMLGRPDQYSVTNHSTLAYQTKTLRAMLATHRESRSIAVRKYPDELVMDVVGKLPDELTMDAGSGKAIVRFRKKTDVISLMDFETDRDYFLPDFSNQIENLAVKPMRDVTTQDFVWNNDAVVEAVPAIKAMFPNLKRLLSHCPAVFGPRIIMEWCVTDQVHASVMEMDQPRNRLGEDTKTLFCWPDPDAHPSYTLSTAPRLCSLEKMVELGVEIWPIVEYIVHQSEKTVAYMTNGFYPIPM	320	N	Y	N	Y		N?	0	0	0	Y	Y	Y	8	1
scaffold00017	CPUR_03424.1	CL_22	MKVAVVLSLVAAVLAKDHGNCGCAVDGNYRQDVTEYACKFWVTLFPNSHWDGYSCVDKGASRGIDGTAFEAFCKMQYKDVFGGLESKVNGHCWH	94	Y	Y	Y	Y		Y	0	0	0	Y	Y	Y	6	not determined, as secreted and no transmembrane domains
scaffold00017	CPUR_03425.1	CL_22	MLFTPVVIALTAWQSLASAAAIEKAPEACVLASHVLALVETMDFLQANASASERIAFPSIPEMYFTESQPCMPPALYDQFLDPVIKYSKENKLLEKFDDLMAQPLDQGTSQPRSLDVGLEKRIRNCPQMKDAALSQTHVYSCDSAPHPDKCRSCTNFISMNLLLGCLACAAKMNHESLFCCASTASVFATAYTQVCLSK	199	Y	Y	Y	Y		Y	0	0	2	Y	Y	Y	11	not determined, as secreted and no transmembrane domains
scaffold00017	CPUR_03437.1	CL_23	MRFFVALAFACGTSATAVLPLWTAAEAHDILSSESDIQRAGFDIETAPDMADLEARYLLNKRAERAYVYRRNVRIPRDSNDGGLPVARPIDFYGVRLDFIMAEREIEQGDDVTTQWYCKAIRITNKGPMRRLVTALESVAAGTRVSGKPLFRKFMPRRTVQVVELPENLLQFELSITSAPGRG	183	Y	Y	Y	Y		Y	0	0	0	Y	Y	Y	2	not determined, as secreted and no transmembrane domains
scaffold00017	CPUR_03438.1	CL_23	MRVFVALAFACGATAAAVQPLAPAVDAHDIVSADSDLQSAAFDLESAPEELAGLEADHEAFVDAEPLDKRGVASKTILMPAQGSGAKPASNNLEQIQIDFIMGKKPVKQGNSMVPQYYCQSLRFTNKGSLRRRVLVTAQGRTIFQGFMAVRESRVVNAPSGISQFNMEVEAAPKSA	176	Y	Y	Y	Y		Y	0	0	0	Y	Y	Y	2	not determined, as secreted and no transmembrane domains
scaffold00017	CPUR_03439.1	CL_23	MRFITALFPILLTLAAARDHKSCYCLSHTRGDHGYHHDRDLTKWTCLNDFAGKANYDSGTGQCITFSGQRFDGDRFERDCIQRGVKEGYYLYKPNGSVDKKSGPIRVGGAYSLC	114	Y	Y	Y	Y		Y	0	0	1	Y	Y	Y	6	not determined, as secreted and no transmembrane domains
scaffold00017	CPUR_03440.1	CL_23	MRFITALLPIFLTLVAANDHESCACQSHKPGANNDVYDRDLTKWTCLNDFAGKADFDSGSGRCIAFDRQWLEGDLFENDCIWRGVVEGFYRYNPDGSVDTKSGPLFVGGASSKC	114	Y	Y	Y	Y		Y	0	0	0	Y	Y	Y	6	not determined, as secreted and no transmembrane domains
scaffold00017	CPUR_03441.1	CL_23	MRSVTAVFPILLTLAAASGHISCACNSINPGTDWVFNWELTKYACKKNFAGAANYDEGTGRCVRVGVNEIDGDQWLADCRQAGTVDGYYRYKKDDTLDTSVQLWVWKASSTCD	113	Y	Y	Y	Y		Y	0	0	0	Y	Y	Y	6	not determined, as secreted and no transmembrane domains
scaffold00017	CPUR_03466.1	CL_24	MLVRVSTVLSAVAVLLANQAVAAPGQDVMPRDEVSARAEMAAMIATDPFFACNCPNNCKHNEGTSCRYYSNYSDSGPVSRGKCGWKNGQLYCYA	94	Y	Y	Y	Y		Y	0	0	0	Y	Y	Y	6	not determined, as secreted and no transmembrane domains
scaffold00017	CPUR_03467.1	CL_24	MQIKTALTAVLLMVSGATAIATDAYHACNCPNNCGHKSGTGCRFFAGPSSNSNVLTGKCESVGGYLSCIAGPAQ	74	Y	Y	Y	Y		Y	0	0	0	Y	Y	Y	6	not determined, as secreted and no transmembrane domains
scaffold00017	CPUR_03474.1		MSSSHASEPELTMADLIESGRDSHEAKEYELALAVFTRAIRSCPCSSRVKQDRCTCKVLQEADTQGLLVSIEAADTCHCNDGKTFDECNNVYHIEALDSRAATYEALNKLDHAMADAERILEMAPRHPDVSHLE	134	N	Y	N	N		N?	0	0	0	Y	Y	Y	7	1
scaffold00017	CPUR_03480.1	CL_25	MLVHTLSAVLFAALVGAAPQHQPEARTLSMATCRIICAKDCASDATRLQCLACVATCTSTADDGGPVDPK	70	Y	Y	Y	Y		Y	0	0	0	Y	Y	Y	6	not determined, as secreted and no transmembrane domains
scaffold00017	CPUR_03481.1	CL_25	MQIKTALTAVLLMVSGATAIATDAYHACNCPNNCSYRSGSSCRFRGGPSGNAPVLKGKCEFVGGYLSCIAQ	71	Y	Y	Y	Y		Y	0	0	0	Y	Y	Y	6	not determined, as secreted and no transmembrane domains
scaffold00017	CPUR_03482.1	CL_25	MLVRVSTVLSAVAVLLANQAVAAPGQDVTPRDEVSARAEMAAMIATDPYFACNCPNNCSHKEGSSCRYYKNFSDSGPVAKGKCGWQNGHLNCYA	94	Y	Y	Y	Y		Y	0	0	0	Y	Y	Y	6	not determined, as secreted and no transmembrane domains
scaffold00018	CPUR_03501.1		MGLPCYHKITSILETSSVLKTTDFDVQRFVDHQHFIILRRYDYVSQQSFTKRGSQWRVDRKRRRLARVAAPGTNYPTATTLEPLGQSASLLIKVLFLVLHKLRCERPSSSGTIHDRPTVTFCESASQFLLRGCYIPFPGPALKEPNVVYRVFLSRFR	157	N	Y	N	N		N?	0	0	1	Y	Y	Y	4	1
scaffold00018	CPUR_03550.1		MAASLIPASQFDSIPDTIEAFRRGEFILVLDDPSRENEADLIIAAEHLTTEKMAWMVRYSSGLICAPIMPSRADALALPVMVPASQDARGTAYTISVDAAHPSVTTGISAHDRTLCCRFLADPQSRAESFIRPGHILPLRAAPGGVRQRTGHTEAAIEFCRLAGLNSAAAIAELVEDGEPNPGEPLITRAGMMRGEDNIRFARKWGLKVCTIADLVQYVEKTEGKLNSSAS	231	N	Y	N	N		N?	0	0	0	Y	Y	Y	5	1
scaffold00018	CPUR_03568.1	CL_26	MKLSLAFGFGISATSATVLRHAGCDFKIRGSGSQQGSLGQVSGGQIRLGNLEQVTFRIENGKLRDSEGHGCRWTPPAGTLQCGKDQIPESGFEIGCDGLVSFHGQSNFYHFYQCATDNRNQWNIYQKPGAGTNCGQITLVADGCHADCSQPAQPSASAPVTKDCPANLDGAYEFPHLIIPVDKSNPDKAYGTSFFGEVTPSRSSIFNFDIPVSDRDKTCTLIFLFPEQSQLETSSYTLYGEGKIHALALDRLATTSTTWNNKPGKLSAGHTAIVRPGQSNSIASFPCSVNQTLTFELLSSGNTNLRYFQDYNPAPIGLYIAKC	323	Y	N	Y	N		N?	0	0	0	Y	Y	Y	12	3
scaffold00018	CPUR_03570.1	CL_26	MFLTSVVSLVVGAISCVSAAPAAASELMQMTPRNSCYGGGLYSSYWADYGNTRYSCGAGGHYDLSWGNGGNVVAGRGWKPASPRAVTYSGSWQCNGNCYLSVYGWTINPLVEYYIVENYGNYNPSAGAQRRGQVTADGSIYDIYISTQHNQPSILGTNTFHQYWSIRRNKRVGGTVSTGVHFNAWRSLGMPLGTYDYMIVATEGFRSSGSASITVS	216	Y	Y	Y	Y		Y	0	1	0	Y	Y	Y	5	not determined, as secreted and no transmembrane domains
scaffold00018	CPUR_03576.1		MFGLFWAVVALISSTSLSWALPAVHVVVNATGISWRPSDDTQSTCGTSTFVESTNLDPANWRECASLYSSWMSQNGTFYLRNVDATGFTPILRTKDCALGVQPADASKRSFNIGDQDLKMLLATSLQQFSEGTNLRVSGTVKCAAAKGTKALVKWQISKS	160	Y	Y	Y	Y		Y	0	1	0	Y	Y	Y	4	not determined, as secreted and no transmembrane domains
scaffold00018	CPUR_03588.1		MKFSTIVGTFALSTLEAYRAYASPVDSVSPAGQSLEERAAEAIEYCCVAIQTNQSRDTKFVAWNGRPSVVIVVRIGECDLGVVQTSTPPSKGGCSEWSRKVSDKCLFALDPSIVLPPASVCQHK	124	N	N	Y	Y		N?	0	0	0	Y	Y	Y	6	1
scaffold00018	CPUR_03607.1		MKFSNVLGAFALSTLEASRAFASPVEAQSLEGRATDEVSGDNGDSKTAYVPATGGKVLAFKYPNGCQVFLLQDGARPPSQGGCRDWRVAFDKCPTGKVPAVTGEESEVCQNFKRI	115	N	Y	Y	Y		Y	0	0	0	Y	Y	Y	4	not determined, as secreted and no transmembrane domains
scaffold00019	CPUR_03635.1		MKLVSVLAAALVSLPAMVVAAPVGPSGPCPALKVDAILKGVLDASACCSYGTCKGDVVVSVG	62	Y	Y	Y	Y		Y	0	0	0	Y	Y	Y	4	not determined, as secreted and no transmembrane domains
scaffold00019	CPUR_03649.1	CL_27	MAVEVHTESRGTTSRTRRKQETQSIEEAIAKSDAAFTADYLPSLSPDWKHPTSEIVYTLHLIGAAALQDAHARACFDLIDETSGADYRGSSLGWHPSAKMKEMRSPELRYILVLRDDQVCGFMSMMPTYENGEAVLYCYEIHLKTELKGSGLGKQLMHFLFEAGDRIQLVDKVMLTCFVSNKHARQFYERLGFDVDACSPRERKLRGGRIVMPDFVIMSRRTAGQVQTLSGKRVRDEID	239	N	Y	N	N		N?	0	0	0	Y	Y	Y	5	1
scaffold00019	CPUR_03650.1	CL_27	MDTKEHHDVPHQPPPLQQPAYQHPSDQEPMPIQQHPPPPQAQGIPPPEPSNQVAVTAEENRDLDPRGQEWQFGLFSCFGDMKSSLLGCCLPCVLHGRTMDRIKDPSLQSHDPLNSECIVWSAIQCFTGCGCLYNLIKRGEIRNLYGIHGSGFSDCCTSYWCLCCALVQQDREVALRAGNQVPVMQGYQAQKEGMHMPGAGQPPLV	205	N	Y	N	N		N?	0	0	0	Y	Y	Y	13	2
scaffold00019	CPUR_03677.1		MRLLTLLTFACGALALATGPVHRPADQQAVDGDASLNLEKAVLADQEITGHDEEASQSLEKRMNGIAVNGVAFPRTAAPKSMLVAGVKITFTMALHWIKTESGKWVYEYYVQSLKVANEINRRLSVEMTSVGGTFLNAHLNQLGERTATPPEGAETFGLFINELHTEL	168	Y	Y	Y	Y		Y	0	0	1	Y	Y	Y	1	not determined, as secreted and no transmembrane domains
scaffold00019	CPUR_03689.1		MRFTTAIFPIFLTSAAAYGSCVCNSLTPGTPWTYDWELTKYTCKHNFQGYADYDSGSGRCVPIRYVLDSDQFQKDCLQAGTVDGYFRYKDDDTVDTSVKLFVHFASATCDEPDL	114	Y	Y	Y	Y		Y	0	0	0	Y	Y	Y	6	not determined, as secreted and no transmembrane domains
scaffold00019	CPUR_03698.1		MKFSSVLGTFALATLEAYRAYASPLEAMSPGAQSLEGRADERCCLKVDGQTTSLSYTSNTDGVDSIGLFTNDKCSVSITRGATAPSQGGCKSWPLTIRCPSGAKGTKGVYSVYAC	115	Y	N	Y	N		N?	0	0	0	Y	Y	Y	6	2
scaffold00019	CPUR_03715.1		MKHLTLLVAALAPAILAAPADESILEERTFDDFSTTDRLLFRTPLPVFENIRFQQNPPSLIWASDGCNGGPNNPFKYPFGPACQRHDFGFANYKAQHRLTRHNRKLLDKQFLRDLYYQCETVRARKPCYRLADVYYRFGRWFGGKKRDTNEIDAAEVAPADAPAEAEPGHVEPSFEEAMAAYEKAVSEAKTEGVLPASEA	200	Y	Y	Y	Y		Y	0	0	0	Y	Y	Y	4	not determined, as secreted and no transmembrane domains
scaffold00019	CPUR_03734.1		MNAPDIDLGQQLTEFKDATENLGSSIRGQRISGNQFIRSIHNSFTRRMDHLNADLCLENDYDDAKAQKKRKQGSSKARKRAGKKKKASLEYGYHFIAYVPYDGLVWELDGLRSKPHEIGSINGNDWTTVAKPQIEARMLQYEGSQLSFNLLAVCRNSSDHLSKTIASMAAALQAIDSRMKSNTTFVDITSADEPILIIENEGQLAEYHLCQDDIDSARLPARMKSALLRPEWQVDEAYDMYQSFRTQLKSAIDEFRAELASADEKDRRVKNRKRDYGGALHCWAKKLAEKGVLEDIIRMTS	301	N	Y	N	N		N?	0	0	0	Y	Y	Y	4	1
scaffold00020	CPUR_03765.1		MHFLAPLLSVGGLTLASALVAPHDARPATSLSKGFNLVVNVTDLSRDFSPSVHGKYLDSIHISAGDSLLGTGDDKKSARIFYVNGSAVDFHFGLTTVVSDTATPPAPVSISLAQNNISKIERTVHLSSSAGNKDVGITQLPVPYSFLSPETYAICNESLSYYHGAHFLIVKQFQIGLQTLKGIPDNCVPVRLFPECTKLNDLPKDSYSSHEFTYETSCYDRVADIDWTKYPSL	233	Y	Y	Y	Y		Y	0	0	0	Y	Y	Y	4	not determined, as secreted and no transmembrane domains
scaffold00020	CPUR_03802.1	CL_28	MNSSAKPPSASDPAASRKPTAVKSPLSASASARLLSEGRKIAGSGNSNGNGIGTVHASDRKSQNLAGSSTVSSISTPGTESRPEPAIPRIVYGRGKIHCLPTELARLCVSAPLIVSSPSRIPLARCIQAIIPNLNSRILDSAVVNVPAHVVDDAVSRIDDRDVVISVGGASAVGLAGAIGCRKNIPHICIPTTYSGSEMMPLLLDACPARHSTTTQSTGQNISHSSSHSGSRSEKPHRRNRERDSSSRSSRKGSRTTSFRDPRVLPSVIIYDEDLTTSIPTRLSAPSNETAMARSVEIREQDATSQWSYIQLPGV	315	N	Y	N	N		N?	0	0	0	Y	Y	Y	6	2
scaffold00020	CPUR_03803.1	CL_28	MSNNAPNNMHEGSKDGRQWSNAEVFTFLGFLNEARNGRTFQNNTLIAPTLKKASGFMREKFPQRNWKPDSTLRAQFYRIRDDWRVFQDVFDAPGTEWNKETSSFRLTGVQRDSFMQKHGTRGRRIIDSGILMNENITIDTYANIFCDEPGASRNMMGVDDTIRPDSLDEAEDALPGVDDCIDSNEPQSLGIRPNKPTTKAAPARTTTPKPYRIAKAIPKKTPSRATPRTAPIVSNTMANASHPHPHPEMQDLMVAISDVTSDDYGFSLSLTTAILRWLRKDPNLNSVTWIAIQNLKTKLYFLASEPGFEDVEFPFDLE	318	N	N	N	Y		N?	0	0	0	Y	Y	Y	2	1
scaffold00020	CPUR_03883.1	CL_29	MDEVLPLARPNFALVADGLALAAEHVRRCINLPKGDLRPFPEAEAGHGEGSGSSLGEIWGVVCQKAGEAHVTTDNYAMTLPPRQTAVALALLSAVERAQILPNTRQISIGLGDAFIAPSGLGDAFIASIGLGDAFIASQDDTTITSATCLLSLVQSTESRHTTEGQEDGSRGTVSRDQAKNNLFHVRDMLAKLGAVDRE	199	N	Y	N	N		N?	0	0	0	Y	Y	Y	3	1
scaffold00020	CPUR_03884.1	CL_29	MSERKVLQKYYPPDFDPRDITRRRGGRKGQEQSGTRIQTVRIMAPFSMKCTTCGEFIYKGRKFNSRKETNMEHKYLNIQIFLLHIKCTRCSAEIILRTDPKNNDYAMVKGAVRNAEPWRNRVAEEESVEERLDRLEREEAEAAGEEEKNAMADLEAKNADAKLEMAAGDMLDKIRQRNARIHQSEKEGTDYVDSVVRPEEEERARQEREDEEAARRVFAEAKARAAAEEVVPLDSGMSDSGKDGVKAETTVDGFKIPPLPTTSFKRVVKKKKDHAALLGIKKKPSLV	287	N	Y	N	N		N?	0	0	0	Y	Y	Y	4	1
scaffold00021	CPUR_03905.1		MENYQKLEKVGEGTYGVVYKARDLSNGGRIVALKKIRLEAEDEGVPSTAIREISLLKEMKDDNIVRLFNIVHSDGHKLYLVFEFLDLDLKKYMEALPVSDGGRGKPLPEGTSTTIMHLGLDDAVTRKFMMQLCDGVKYCHSRRVLHRDLKPQNLLIDKEGNLKLADFGLARAFGVPLRTYTHEVVTLWYRAPEILLGGRQYSTGVDMWSVGCIFAEMCTRKALFPGDSEIDEIFKIFRALGTPDEDTWPDVTSYPDFKSSFPKWKRDYRTPLCHNLDKKGLELLEMLLIYDPAGRISAKQACNHPYFEKYYAEQQVETGRLRGYYK	326	N	N	N	Y		N?	0	0	0	Y	Y	Y	6	2
scaffold00021	CPUR_03910.1		MFEQMANEIKLISGTSHRALSTKVASRLGVQIANTMSLNYSNQETSVSIGESVRDEDVFILQSTAPGDVNDGLMELLIMIHACRTASARRITAVIPSFPYARQDKKDKSRAPISAKLIANMLQVSGCNHVITMDLHASQIQGFFNVPVDNLYAEPSVLRWIRDNLESENCVIVSPDAGGAKRATAIADRLNVGFALIHKERPRPNVVGRMVLVGDVQDKVAILVDDMADTCGTLVKAAETVNQHGAKQVYAIVTHGILSGKAIENINASCLASLVVTNTVPLGDKTERCSKLKVIDVSATLAEAIRRTHNGESVSYLFTNAPV	323	N	Y	N	N		N?	0	0	0	Y	Y	Y	6	2
scaffold00021	CPUR_04002.1		MKFSTVLGTFALSALEANRACASPLEPFTPAAQSLEERAPEYCCMQISSVKGIENKFVPYTDGMVLVAEYGTCQVHTYQRNMPPSQGGCDNWSISTYNCLDTMKIKVTPKPASVCQK	117	Y	Y	Y	Y		Y	0	0	0	Y	Y	Y	7	not determined, as secreted and no transmembrane domains
scaffold00022	CPUR_04038.1		MRKRRAVERAARAAETLTTHSAPLPPSRLCSGCSKRRPVTDFPLQNPLGDAHGERYRVCAPCKVKRDNRRPPRRGPNQTAPPHPEQLDEQLDEQDADEQDDGPPPARPRQETPAIDLDSVPKQHCSGWELSDFPSKNNRILLTCVRCKVRQQNRRPPRRQTAPPQIGQEDVAGQENIAPRPVRRARQSSAAAERRRTAAVEKALAAALRVTEAIARQAEAIARHARVQAEPTMAAVAKAEAVRRVVRATQKASRAMRTSQEARRAAVLQESMNAAAAAQAKVEAARLAACDWRLPVYRPRFGPISTVPSRS	311	N	Y	N	N		N?	0	0	0	Y	Y	Y	8	2
scaffold00022	CPUR_04042.1		MKISASVAFAGLAASVLANPVITKREQWCGNWGSTTTGPYTIYHNNWGAASASSGKQCTSFSSRNGASVAWSTSWSWQGGPSNVKSYSNVGLAHVNRKLTDVKSIPSKWSWTYTGQNIVADVAYDLWLAPSAGADNTYEIMIWLAALGGAGPISQTGSTPIANPQIAGTTWKLFKGPNGSTTVFSFVAPSNIENFDGDLNLFFKYLVESQGVANTNVITALQAGTEPFIGSNAVFNSPVCSIEVS	245	Y	Y	Y	Y		Y	0	0	0	Y	Y	Y	3	not determined, as secreted and no transmembrane domains
scaffold00022	CPUR_04060.1		MLLHRYLALLFASAMPSSALRARTSALNYKRSNVTNVTSVRSNNTTTNCNSNTTSTPTDPSYLTQHTADEVIKLLNLSPNVEGGYFRQTFEDPDKVPGSNRSLSTSIFYLMVGEQGISKWHTVDAAEVWHYYAGAPLFLEQVKRFGNGSINHNITALGPHIFQGEVPQVVIAKRVWQRAISMGNWTLVGTTVSPGFTQEGFKLGKEGCDPILEDC	215	Y	Y	Y	mito	Y	Y	0	0	0	Y	Y	Y	3	not determined, as secreted and no transmembrane domains
scaffold00022	CPUR_04070.1	CL_30	MKFQAVTTFLVAALPAVLAVDYTLTCARTMVAGNRTDEQTLASFTNLYENICLSFFGCALTSPPTLSAGGVVVDGICVGCKVDLAENAFDNCVLAPVPDT	100	Y	Y	Y	Y		Y	0	1	0	Y	Y	Y	6	not determined, as secreted and no transmembrane domains
scaffold00022	CPUR_04072.1	CL_30	MKLSAVTTFLVAALPTVLAVGTVDYTLTCARVMYSSGGTDDDALAYFTKLYTDTCIKYFNCEHSAPPLLGAAGALVNGGCVHCQVGLGPNAFGDCLLAPVPDQGP	105	Y	Y	Y	Y		Y	0	1	0	Y	Y	Y	6	not determined, as secreted and no transmembrane domains
scaffold00022	CPUR_04091.1		MRVSAAILFALMAPSAALSFRNVDAEEGISSDEDLKIPGHSSIELCPDKKSAGFFDIERIDLAPNPPVAGQALVVNFRGIVTRTIEKHAFYDLHVNYGLIRLLGMRGSFCSQITAVDLKCPLRFGRKFGITKTITLPKKIPPGNYTVTADVFNYRIIHYVKIVERITCVTTTIKL	175	Y	Y	Y	Y		Y	0	0	0	Y	Y	Y	4	not determined, as secreted and no transmembrane domains
scaffold00022	CPUR_04092.1		MRVSAAILSALVAPSAALSFWNVDAQKGISSNENLKIPGQSPLEYCPDKKAEGYIKIERVDLAPNPPAAGKDLAIKATGYVTKTIEKGAYIDLTVKYGLIRLLATKADLCEQIGEVDLECPLKSGVMFITKTVTLPNEIPPGTYTVTADVFSASHKRITCLTATVKFNMNGLVESDDGDEL	181	Y	Y	Y	Y		Y	0	0	0	Y	Y	Y	4	not determined, as secreted and no transmembrane domains
scaffold00022	CPUR_04099.1	CL_31	MKFSAVTTFLVAALPTVLATDYTFTCSRNMFRADGGTDAEASAYFAKLYTKVCIEIFKCEHSYQPALGAGGALVNGGCLKCPNNLSPSAFGDCLLAPIPGS	101	Y	Y	Y	Y		Y	0	0	0	Y	Y	Y	6	not determined, as secreted and no transmembrane domains
scaffold00022	CPUR_04100.1	CL_31	MQLTTLLINALMASLAAAGNPINDPKACYNAAIDDGKRDVEQTFSPRYAASGTIEKRLRQTRAVCLACCHGAATLCDAACRARFSGPGAAFWALAACQTSCQTVGAGCVSNCLNLPN	117	Y	Y	Y	Y		Y	0	0	0	Y	Y	Y	10	not determined, as secreted and no transmembrane domains
scaffold00022	CPUR_04103.1	CL_31	MELHVPPALDKNLGEVRIGDLPPSAHFGTFHELHTLLQQWGSQNGVTFVKKGSSNPRNINGKRVATNVRLWCDHGKERVSRSSGIRNHNSRLWNCPFRVQASCKVRLNNMWEYSVVSGREKHNHEPSRDTLAHPVHRHRTEAQNKAIRELSALPGIEACEIAERLKLQYPEALVTGRDIENERQIARRDALARSHHEPPVKVPAKDKPKPGTPDLNMSLSSMNSRAISGTKKSSCPAFRKRTKPTVRHATFLLVQ	255	N	Y	N	N		N?	0	0	0	Y	Y	Y	5	1
scaffold00022	CPUR_04132.1		MKFSVVLTSLAISALQVVHATPTGLEPAELETLKARDDPGYCCSVYADLNNVVTLNIPRGSDTFVWNAVRDCDVDVTRNPNDCNGWQFELRPNCRTHPSHIFMLEVRPADECR	113	Y	Y	Y	Y		Y	0	0	0	Y	Y	Y	6	not determined, as secreted and no transmembrane domains
scaffold00022	CPUR_04133.1	CL_32	MKFSAVLTSLAISALQVVHATPTGLEPAELETLEARDGPGYCCSVYENLNSIVSLTIPRGSDTFIWNGVGTCEIEVTRNPNNCNGWQFKLRPNCNYLTRTVTLGVRPANECR	112	Y	Y	Y	Y		Y	0	0	0	Y	Y	Y	6	not determined, as secreted and no transmembrane domains
scaffold00022	CPUR_04134.1	CL_32	MKFSAILSGLAVSAFQLAHAAPVEANLEARSGSCHVTLINDNNRLQSTIPMGDTQYTWNAVGWCQVIVDRNSKSCSGWKFTPLPNCDYMDFPITFDAQPKP	101	Y	Y	Y	Y		Y	0	0	0	Y	Y	Y	4	not determined, as secreted and no transmembrane domains
scaffold00022	CPUR_04135.1	CL_32	MKFSGVLSSLAICAFQVAYATPLEANSVAESADSSDRLEARDDGCCVLFQNQNNLAHYVVPKANDATTYPFVGYCQIHINRKAGSCNGWTFTADPDCNDLAQPLTLEVRPRGDCY	115	Y	Y	Y	Y		Y	0	0	0	Y	Y	Y	7	not determined, as secreted and no transmembrane domains
scaffold00023	CPUR_04137.1	CL_32	MPFLVLISSLGFSERDSVELSMSADNAPTKSSYTGLAVYGYGGTTNTAEQIGTAILPCCTESKLIYLTLPNAIYDANASCTLVSLSQFRANGTEFDYIKDDFVLITDWTRNKSTPKLHHGLY	122	N	N	Y	N		N?	0	0	0	Y	Y	Y	3	1
scaffold00023	CPUR_04139.1	CL_32	MKSVLLASVFTALAAAAPVPNVIAGDVNGLEARQFGMGMGMGMTRNDLESGSGTCPKAIFIFARGSTEQGNMGASVGPTVANTLTNQLGKGQVWIQGVGGPYTAGIPENAMPAGSSPAAIAEMDRLFTLAHTKCPTSSILAGGYSQGAALAAAAVSNASPEIRNQIVATVLFGYTKNLQNGGKIPNYPADRVKVFCNPGDMVCTGSLMITPAHLNYIPQAGGAAPQFLESKVTTVPATQAPSAGTGAAAAAPAAAGGTAATAPAAGTAPEMNTFTPQVPAAGGSGLGSGLGSGFGSGLSSMMNPLSFWKNMMPGIPGM	318	Y	Y	Y	N		Y	0	0	0	Y	Y	Y	4	1
scaffold00023	CPUR_04146.1		MKIPPQTSPQSHHKLHTFFSIPLLTPIFIPSTKHVLLPPPHAMFKTPSPPSSPPTADTQATFSPPTSHLTTSPPPSHSHLRSLTSSSPRSQQHHHQPPPSPPPPPLPWLWTCHRCYHRYNIAITRRCLSCGHEFCLWQVRYLVHPNKNHTNRDMETQVQALIREGRLCALEFDYLGWRDWMAWRRRLYGWRAREEGTGTGTGTGTGAGSGGRERQGHDCTLDCDYPSQCLRERYLALRDLGLVEEEDEEEEDEEEEEEEEEEEGEEEEDEDEEDMIAEEERRQTGRGPWNARPST	295	N	N	N	Y		N?	0	0	1	Y	Y	Y	9	2
scaffold00023	CPUR_04153.1	CL_33	MHSLLVPAILLLGVPGVLARAVAATAESTNPILSILTNITGTSESLSEQAGEPMDIDLDRQYKGSVRYFVKFIQDLNRTNNNFPQLPNGLNASEQRATCNYFDRDFYRSQTRLPNDIAAKCYSSGTKGAWCNYLVICLRAYIPILEQVERKIVSLTPRCALEQRIRMGTIRVFQGQAVVRIELGRYYRKLPFTVPAEGDGGDILKDTLGVLTG	213	Y	Y	Y	Y		Y	0	0	0	Y	Y	Y	5	not determined, as secreted and no transmembrane domains
scaffold00023	CPUR_04154.1	CL_33	MHPFFLPATLLLGLPAVLASSVANTAKSTNPILDILTNITDTSRSLSEQTSGPMDFNLDRQYKGSVRYYVKFIQDLNRTNKNFPQLPSGLDGSAENTTCDYFYKDFYRSQTRLPIDLAANCYTSGTKGSWCNYLVICLRTYIPLLAQVEEKIINTTPSCAAKLRTRVGTIKSFQDQAVERIEKGRYYRELSFKVPAEEDGGVKG	204	Y	Y	Y	Y		Y	0	0	0	Y	Y	Y	5	not determined, as secreted and no transmembrane domains
scaffold00023	CPUR_04158.1	CL_33	MKVSVFLSFATAAVAGILDARKGHCGGDNCARQVTGTRKGLGPLSSRKADCSSFMRTVVAPEATTITVTVTVDPEEPVSLTRRAIDYRAPTETPTEAPTVPAYASSCKNAHKYSSACSCWGITPAITVGPVPTETRTVTVTLDYCDGNEDEE	152	Y	Y	Y	Y		Y	0	0	0	Y	Y	Y	7	not determined, as secreted and no transmembrane domains
scaffold00023	CPUR_04159.1	CL_33	MATPQLKNSNVRLLACEPNADTDDSYYRVLVDGRHVKYVITAPGTFCGCDKDDRTFEPVLLGEIFPPFPIGDWNKGRVARDPVTGQVTFIGTERVLLDEVRSGWQTVKFDELEFSRQDRLRHRVYVATHPRINGGGPVLMKIANWPRELDRIETEIAVYQRICDQGVGPKFLGHVTEGPDGRVIGFITEWLGGARSAEPRDLDDCRKALARLHQLGIKHGDINKYNFLVREGHEVALIDFEVSRLDCSHDELEEEMNALKDRLGSTDPRGGSFVVQE	277	N	Y	N	N		N?	0	0	0	Y	Y	Y	6	1
scaffold00023	CPUR_04161.1	CL_33	MATPQQKNSNVRLLACETNDDTDDSYYRLLVDGRHVKYVITAPGTFCGCDKYDSTFEPVLLGEIFPPFPIGDWNKGRVARDPVTGQVTFIRTEKVLLDEVNSGWQTAKFDELEFSLQDELRQRVYVATHPRINGGGPVLMKIAVWPQQLDWMETEIAVYQRICDKGVGPKFLGHVTEGPNGRVIGFIAEWLGGVRSAEPRDLDDCRKALARLHQLGIKHGDINKHNFLVRERHEVALIDFEVSKLDCSHVELEEEMNALKDRLESMDPRVGTFVVQD	277	N	Y	N	N		N?	0	0	0	Y	Y	Y	6	2
scaffold00023	CPUR_04162.1	CL_33	MATPLAEEQQPPGTFCDFNEVGRVFAPVLLGEIFPPFPIGDWNKGHVARDPITGKVTFIRTEKVLLAGVKSDWQTVKFDELEFSYQDRLRQRVRVVTHPKINGGGPVLMNIAVWPWEIDWIESEIAVYQRICDKGVGPKFLGHVTEGTNGRIIGFITEWVSGARSAEPRDLDDCRKALARLHQLGIKHGDINKHNFLVREGHEVVLIDFEVSKLDCSHLELEDEMSTLIDGLESTDPAGGQVVVQVQRIQDLQPDIQDSS	260	N	Y	N	N		N?	0	0	0	Y	Y	Y	4	1
scaffold00023	CPUR_04175.1		MISLRNLLFLAVAVTGSVIPRDVGQVKKDLVTINADTQEVTKAVNGFNGDLKSAPPILTAQHKLTSDIKTATDHAKAAGKVNEPDADFIINYISGQFQPSIDAALSAIKSKKDKFQGAGLAGTVKTSLTQLKGDADALSDALIGGAPASRVDKAKGLKAHISAGFDDAIKAFN	173	Y	Y	Y	Y		Y	0	0	0	Y	Y	Y	0	not determined, as secreted and no transmembrane domains
scaffold00023	CPUR_04203.1		MKFSAILGSLAIYGLQVHAIPTDLDSQAIQPIEASSPNVNGLEARDTYCCVGLSDMTDDFGHFVPRGPGRYLWNLDKRPGCMVFVSRNPNNCNGWTFATHGCSKDDLPIDVKVRDADYCQFNQA	124	Y	Y	Y	Y		Y	0	0	0	Y	Y	Y	6	not determined, as secreted and no transmembrane domains
scaffold00023	CPUR_04225.1		MWTVGTLVSGIVALGLCLLINQGIRMIRVAFDAQLVQIPGPIISRFTSLILKINTLRGQRTRYIHSLHQQYGPFVRVAPREVSISDLDSVRQIHRIGTPFRKAAWYKEVTRQPPDDQCTVFAIQDPRKASARRKLFQRSATRAAVQQWEPVVAQLANLTVQKIKKDVSAKGSADVAKWWSMMAADVLTSLAFGESYRIVETGQVSISKTSMNNTQE	216	N	Y	Y	Y		Y	0	1	0	Y	Y	Y	2	not determined, as secreted and no transmembrane domains
scaffold00024	CPUR_04272.1		MFRVLSAASPTVILSAIIVNHIRRLLVPFLGHFLFPHAVAAMKLARSSPHLLLRKICSFSWTSLCIWLLGTYALHIARQAFLIRALSHEPEHAPRSSEPPQKRRKQSKGRVLCRVAYLVLEMTHVETVYVETCWAASYLYALLCSGTLGVAILAKGWPCSVVPLALLGNWTRLRLMPFVRDTRHAVLLGGAGKRGEWASRASVHGLVWGATVQMVRFSNRLFLVLELSDMHGVEDGERVYSEKHALNPEVRGIVA	255	N	Y	Y	Y		Y	3	0	4	N?	Y	Y	6	2
scaffold00024	CPUR_04283.1	CL_34	MHALSLLALLLPLAKAKFYDECSCSSYDVGSDWEQNDLLTEYICTVNYRTAAQYDKITKRCVANPDWGTFDGGLWSEDCKAASVHGYFPIKNGKPDLWWAPITNTDAKSSC	111	Y	Y	Y	Y		Y	0	0	0	Y	Y	Y	6	not determined, as secreted and no transmembrane domains
scaffold00024	CPUR_04284.1	CL_34	MKFLTSVVALATMASTTLACHCRTGSGGFDMDTTKVCYQPENELSFYSTLLSVSNSTAGV	60	Y	Y	Y	Y		Y	0	0	0	Y	Y	Y	3	not determined, as secreted and no transmembrane domains
scaffold00024	CPUR_04307.1		MLSPASLLSVAALLGAARAEAVFYDGIPTVGVLYDDNLSKHYCTASVVDSKQGNIIITAAHCLSTDGTEINFAPGYNNGATPYGTYPVLATYINPKWNSKYDETVDFAFMMLGKGMFNGTMVNVQEATGGGNRLVINAGYEQNVEIVGYAYGEQRARHCSSMTYEAKRGQMGIECGPLQSGTSGAPWIANYNPTTRRGDVIGDIGGWHTGGCDDYETFSPKFSQATKTLYNRAVRGGSGDDVEGGAPENCGAAFNKKIGKTRVGFPKVLGLPKVIKGI	278	Y	Y	Y	Y		Y	0	0	0	Y	Y	Y	6	not determined, as secreted and no transmembrane domains
scaffold00024	CPUR_04355.1		MPKPRSRRPSPVYLTIPNQQGQTSRPLSAFQDYLPSSSSSSRRSSAKHLHLSPSPSPSPSTPSRMASCPPTLTDILLDVSPPPWTLSAFMAYLSQNHCMETLEFTLDSQRYAASHNQLSFEESASQRSSAAARVCEWWNKLMQVYIVPCAPREVNLPAQVRDRLLNLPSGAYPPHPDELDEAGRIIYELMNDSLLVPFLQSVASLQQANCHGQHHRRQFRHSNHLSRQPRRSVAMSPSADFEVYSDGSDSHLPSAFSVESMTPPTTPPAEYTFNSSPGGLQRAVAAHNKGWKKVSEKLGFGRKSFGRRSTPTSSSIFDL	319	N	Y	N	N		N?	0	0	0	Y	Y	Y	5	1
scaffold00024	CPUR_04378.1		MSLQRNSIEVEASFTNIARTRLETPQQFQDILEAAVPVVIEKADFGDCVQKWTTTYMIDRVGHDTQVIIHEGQRDSENMDFIAKNFCYVTQSFEDVIRRAEAGHRVYLRSLSRERPIDQPANINLDFPGLASDFHLPDQMKSVQDSLFSSVLRVSGRVNMWLHYDVMANIYAQVVGSKRLVLFPPTDIQNLAFAPGASSSSLDVFSELSSCQMTGTHPHEATLNPGDILYLPPLWLHAAKTIAGPSIAINVFFRNLNNGYAAGRDAYGNRDLAAYEKGRLDVERIGKRFQELPLATRHFYLIRLADELKLAAEGA	315	N	N	N	Y		N?	0	0	0	Y	Y	Y	3	1
scaffold00025	CPUR_04408.1		MTPQTNLALVLEQTLIDCGIKDGLGYTMSDNATSNDACVEALTLRCCPELMTKEVREIRRLRCFGHIINLCAEAYTRGDVTNDKALRAAQRSLDTPAEEKAWRGKGALGKMRNNIRLFQSSELEVSMGSAMQDGAVERRDLRGGCDYAL	149	N	N	N	Y		N?	0	0	0	Y	Y	Y	7	2
scaffold00025	CPUR_04417.1		MYFMLPALAASFAGLASATSLAGLGSSANVNAHVEVAAVAHANVDLNAHADLNAARKKNSGYQCPKSMSYCPWTKACACPPGQKLDASSKTCVGNVQTGAWPEPDIKAYKTKDVELASFCAASPTKIVKYNPNHKYCQASLNNVAFCAPASIQHDLSVKLDVEVDIDVHANVSAELKNVCAALFGLYVETVVDAVVAFNTQTLGLATATAEVKGSVSVNIFKSIQGLQGFGCRFGWGNCNVDCVAYCTKGCKNYVDVGAEVGGSINGLVGFCVLDKVILTLNATQQIVAHVVDGMLCLVGGLIKSVLSKFDCHCH	315	Y	Y	Y	N		Y	0	0	3	Y	Y	Y	18	4
scaffold00025	CPUR_04449.1		MQLNTILFNLLLTSLAAARYVPNDPATCSKDPNKRDLTAQGETEEITERSPMGGSVIEGRAPSRLLCVACCQAATTFCLAGCSALHNGGGGLTNCDLTYLAA	102	Y	Y	Y	Y		Y	0	0	0	Y	Y	Y	7	not determined, as secreted and no transmembrane domains
scaffold00025	CPUR_04477.1		MTLLVLLALVLLLPIYSLYCIYKPPAALISYLRRKYPDVLFEVTTPDKIIALSLDDAPSTRTDEIMDVLREYNAHATFFVIGSQVQKQPHREEMLRRLIREGHELANHGMHDEPASGLSLRQLEDEVGEVKSILTKAYEAEGKVLPNNYYRPGSGFFTYGMRDMLGSRGYRIVLGSVYPHDPQIPYPGRNAKHILSMVHPGAVIICHDRREWTAPMLRLVLPELRERGYRVVTVSELVKAVEPLGGR	247	Y	Y	Y	Y		Y	0	1	0	Y	Y	Y	2	not determined, as secreted and no transmembrane domains
scaffold00026	CPUR_04510.1		MGLVYALRCSLLEERFIKYWRQRDTEHVPPTSKRVDKAYAQIMYENFNRSVFLKQVVRQAGDSQKPFRDALAALRDGNPTPEHFHLLCTRIQNRLPPSDVIGFKDALRIYRTVDQRPAKGLVNGAIGTVVDFAWKEGSRLFSRYVRQLVLVRRENHLVGRPPVKYPAYVVAESQALIPAKHSPLSNCVFQVFNDNATMKFSAILGSLAIYGFQVHAIPTDLDSQAIQPIEASSPNLNGLEARDTFCCVGLNDLAYDFGHFVPRGTGRYLWNLNKRPGCTVFVTRNPNNCDGWTFATRGCSKDDMSVDVSVRSADYCQPPGV	321	N	Y	N	N		N?	0	0	0	Y	Y	Y	9	2
scaffold00026	CPUR_04524.1	CL_35	MFSVKNLLYFAVAVSCAAINRDAADGSLDSLTRRDEPEAKSNSNQTTTDLEDITNNIYGLYQVVSMYNGSPISQYPIVGSQDKLLHSINEATAHGKLAPVASQEDSTAILTYIQTVMWPAMLRAITPMKSKKDLFSQAGQAPAMKTLLVDLKTAVMELSDALVAATPLTKIILALSITRDMRNGFDDVIKAFSS	194	Y	N	Y	Y		Y	0	0	1	Y	Y	Y	1	not determined, as secreted and no transmembrane domains
scaffold00026	CPUR_04525.1	CL_35	MLFIKSLFFFAVAVSSAAISYDVLDESVASLARRDSNSAQTKSDMETILKNINDLTKATDMYNGSPISAFPIVSKHDALLRSISKATAHAKDIHVPTEGDSAAIISYIQGSMWPAMGRTLSSIKTKKDILASAGQAAAMKSILENLEFVMLKLSNALVDATPLSKTIWALSVSKDMEKAFEDTIAFYGN	189	Y	Y	Y	Y		Y	0	0	0	Y	Y	Y	0	not determined, as secreted and no transmembrane domains
scaffold00026	CPUR_04526.1	CL_35	MDNTYKVNRFKMPLMQVIGVSAVATNFSVAFGLAAREDTDAYMWFLQQLRSSQESAQIRAPEVIVTDFEAALKKSLRHIFPNCQQQICTWHILKNVVLNIKKKWIGSLEGCEIVEADGIRDAWLAVMRAPNETQFLEIIDYLDTTYIPWREQFADFAVKKYLNFGVTVTSRVESSHHALKARLKHPYVDLYELQTAIWDMIQARKSQLAVDFDVGVSSRKVFWDDYPVVQNLIS	234	N	N	Y	Y		N?	0	1	0	Y	Y	Y	3	1
scaffold00026	CPUR_04559.1		MAKLSPSLKALILASFARPGPVPASAAIREVYQSIARDATTRKLGVKPWLVMSTAATITLNSPDSLPILHDIASMGQTQSYQTQTAELMREVGLKCISFNGIPRTINCLNAFHDALPKSVQSSLETQPSRMLTRENVDDVSARGRRLWDSVYAPLEERLLEKLARAHPDLPVHILSCHYGPLLSDPVSEGGEEEGRGSLGRTGRVLTSLLAIACLRAQTGVGPQVFSHVLGLRKAFEDGTWTAEGDHNDANGPASAGKEDAEAWLAGDQGLEWILRSVDAIAEALGEGRSDHWSRSSKL	299	N	Y	Y	Y		Y	0	0	3	Y	Y	Y	4	not determined, as secreted and no transmembrane domains
scaffold00026	CPUR_04603.1		MEDCLIVTPSPGAGLSQPLNPQQQQWQVVQPKKNRRSRKTPTAIISPRAIRNTEASRSLEDITSEYHRMRQDLPTQQCCHSIRLLIRANAGTCSRVDKAVCLGMGSFDPPDGAWEAKRRAYIQYLVFEAMVQELETFFNTTIHCTFQEPLFTDADTAFLTARGHAVVPAPLASTAVTPHTLLYGIHLYRPLYEEALQDHLPSAYVGTDWETWEQLMLPEDCLRGVREMHETYRKWEFPQEGIVFSGTWIYWRKSETGEDRCQVDANGSDTGKATNKEPPAEASQEMMRKA	290	N	Y	N	N		N?	0	0	0	Y	Y	Y	8	2
scaffold00026	CPUR_04609.1		MQIHNVGLAAMCMLSCISAAPVDAALKRGAKPAVGDDAVWSLISDKREVKPKVGDDAVWSLISDKREVKPKVGDDAVWSLISDKREVKPKVGDDAVWSLISDKRETKPEVGDDAVWSLISDKREAKPEVGDDAVWSLISDKREAKPEVGDDAVWSLISD	159	Y	Y	Y	Y		Y	0	0	0	Y	Y	Y	2	not determined, as secreted and no transmembrane domains
scaffold00026	CPUR_04615.1		MRTDFAINFVAVAAAAASGLGREAATTTKCPLVFDGRVPANFTLEQFDVKNNVFNPSFVVGANQTFSSVLRFVNHGTSHSLFDRVGVTKPVEVTINDRSIFAPSVSNVQVGFRRTELMIASNSGKDISTTGIRTLHFSIAKDPARPLNLEHEYQLSFLEDSSSSTNQFVLKTGNITGVNTLDPDSLTLFGNTNKFGDVLFTTPFTAGTFHNFALRLDFTRNTTEVRYSTGLHALKSVTGPRANDISGQGQYHFGLLKKGLNGNGDSKKGTQETGINEGIIYGGIFMEDSSENCWCNS	297	N	Y	Y	Y		Y	0	0	0	Y	Y	Y	3	not determined, as secreted and no transmembrane domains
scaffold00027	CPUR_04618.1		MKLFATLPLALFAGEALAVCGTGTFSGSTDTWHDNKILDQCVLNADNVYYCGSSGTTIVHKQSQLMLRAGDVDSTIIVTCDNLQGFFYHCSAYDSQRFVEPGCKGPIARIQSVKEMIKHG	120	Y	Y	Y	Y		Y	0	0	0	Y	Y	Y	6	not determined, as secreted and no transmembrane domains
scaffold00027	CPUR_04636.1		MSVAVWPHISPEDLAIKVAESLERDLQWVVEETITSCHDLKHGIEDCYALLAPIDPGNTLVMSTQRNETVKGTITRVGTRIIKGTLNLQLRTVPACQISISSSEPIHIPALDTLHTHLTQAIDLLGLTLSSPPTAPSLASALKLLSESISESLALLKGTPQDPNPAWQTSSCPAHHFSPSLPPNMSVYMAIQDSSLVLWLRVLEPADAPIALGTKLGLAIGTFRRLEHDEMDVLFRYHPEGDGRCEPKKGSIGAAGADGNAAQRSGRKELDPVQEVYVREKVRIESADPSLISLHSKLGQLGHMLDLARHNLAALMGEDLDD	322	N	Y	N	N		N?	0	0	0	Y	Y	Y	5	2
scaffold00027	CPUR_04641.1		MSAKSPPLPIHQSKTTNSILNLQIPDVQRPAPASPTSLRLDPKGSPHPRQGNMAARRTQFHQEVLIDTTPLPDSIPAVKEVGTSSAPLLSASYFIGARCRDYNDDYMQCKNENAGRGEFDCMKEGRRVTRCAQSVLKDIDTHCLAEFRKHWDCLENRNHQMWQCRPAEWKLNKCVYDKLNLEKKIPDQPPNVTPVHLRTHQIFADRRIGPGDGKPFVAGQSEAKQ	225	N	Y	N	N		N?	0	0	0	Y	Y	Y	8	2
scaffold00027	CPUR_04709.1		MATPQQKNSNVRLLACEIDEDDTGDSEYRFLVDGRHVKYVTTAPGTFCGFEDDRTFEPILLSELFPPFPIGDWNDGRVAKDPVTGKATFIRTEKVQFTEVKSVWHNVKLNELEFSPNPKGRLRQGAHVVTHPTINGGKPVLMKLAVWPWGISYMETETAVYQRICDKGIGPKFLGHLTEGPNGRIIGFVTEWLGGTRSAEPRDLDGCKKALARLHQLGIKHGDINRHNFLVREGERHEDEVVLIDFETARRNCPRVELEDEMKALKNSLESTDPRGGPGVVRE	283	N	Y	N	N		N?	0	0	0	Y	Y	Y	5	1
scaffold00028	CPUR_04776.1		MHFPTLSLLYTWIASASATGLILPLYLYPSAEYNDGAANWKPVFAAASSSPSLPFLTVVNPFNGPGQSGQPGDADRNYITGVSQLNALRNIKTIGYVRTNYSKAPMQELKANMTIWKSWSSYKAANISIHGIFFDESAANLSYMREAADFARKLFGASATTVVCNFGTTAPEVYYDICDVVIAFESCLNCAMLPQYKGRETIRANVPKGRVGRAAVIVNSFKGKAYDGAVADEALLKRYAGDVKKEGVGWAYFCSAGYNDVRSRPATIGELAKDLRA	277	Y	Y	Y	Y		Y	0	0	1	Y	Y	Y	5	not determined, as secreted and no transmembrane domains
scaffold00028	CPUR_04796.1	CL_36	MHALSLLALLLPFVAADKHRQCDCMSWTQKSGWIHNPDLTHWVCKVHLTAADYGSRFDDQTGRCVADGDWKIKGQDWEDACVREGQAGYFILDKQGYNVNLTTYKVGAATGDCKY	115	Y	Y	Y	Y		Y	0	0	0	Y	Y	Y	6	not determined, as secreted and no transmembrane domains
scaffold00028	CPUR_04797.1	CL_36	MHALSLLALLLPFVAADKHRQCDCMSWTQKSGWIHNPDLTHWVCHVYYKEVHYQSRFDKDTGRCVVDGDWKIKGQDWEDACVREGQAGYLLLDDQGNHADLKSYKVDAATGDCKY	115	Y	Y	Y	Y		Y	0	0	0	Y	Y	Y	6	not determined, as secreted and no transmembrane domains
scaffold00028	CPUR_04808.1		MATFPNLLDPGREWVLQDMRFILSMRQQPRAARACGFGDRDRRVIDPPPIIQMSIHSQHLTKDEARKYLRYGSYVMNCSICDETGTRDASFMTGEYQHQRRLMGSLIGTPFVAQDDHGDEGCFFCFSDLSCRTPGAFRLKFTLIMIDPSRAGQVRHFPVLTELITDPFHAYSAKDFPGMLPSSSLAKRLREQGCNISIKKGNERGKGSRDIEELSDDDTGEASSPPRRARSSGSE	235	N	Y	N	N		N?	0	0	0	Y	Y	Y	7	2
scaffold00028	CPUR_04841.1		MSSILALGAVAAVAAFLGRAGLVAWRRSRGGAGSLGKAFYKGGFEPKMTKKEASLILSLSERTLTKDKVRKAHRTIMLMNHPDRGGSPYLATKVNEAKELLDKQIN	106	N	Y	Y	Y		Y	0	1	0	Y	Y	Y	0	not determined, as secreted and no transmembrane domains
scaffold00029	CPUR_04878.1	CL_37	MFSGEIPNYAGEGYAVVCPALHAFCEAFERHEAKEEAARRGGLPLGEFYNTAFPSPRYAALHAMGPMGDSYNDTEDVTADTIILDRFWWLYLQHLQRQEETPVNTFVKAWLLLERREEMTEAGMGRMAEVDRLLELLIDDEFAGLFPLTFAPEKWCRLLDADFSKEDCKILFLLHLDYFRQAYLLAD	187	N	Y	N	N		N?	0	0	0	Y	Y	Y	4	1
scaffold00029	CPUR_04879.1	CL_37	MSDSPKQSLKAVESTMIDEQSQEEHLLWTTMLSGESSEYAQRSHATVCSALHLFCGAFERREAARKANEAAAAARRGSLPPAEPHNTALQPPHGHDAALHEVHAMGPTNDTSNDDKVVTADDHAITLDRFWKLLLECWKKHEETWDPATTFGEARRVLQRRKEMARAGIKDLDFLVEMLLSEYGAGHVHLFPTMLTPKQWYQLLADFDRDECKILFLLDCDFYRKAHLQAS	231	N	Y	N	N		N?	0	0	0	Y	Y	Y	5	1
scaffold00029	CPUR_04880.1	CL_37	MSDRPSQFRQSLTIEDRVEGVFDQLYADMEALWTSLFSEEFPGYAGERSTVVCPALIAFCQAFERRDVLEEEREIYNLNVPLRNPRAAAYYNVVLANDRYNDAEGAMTEARLLDALGGVWHIIMGRLQRHEGMTMTAFDLVWRLLERRKQMTEAGFGEVYRLLDLLLSEEFRGLFPMLLTTAQWNELFQVGFDEEDCKILFLLEMHYYNWV	211	N	Y	N	N		N?	0	0	0	Y	Y	Y	3	1
scaffold00029	CPUR_04911.1		MGIAILNGILTSLAEINGPRPLQCSTSGTSTPGEERPQSLPSRFIACVRSAESAKRVKSALWEHSSIVKVVQNDNIAAVQQAQVVLLGCKPYMVNNVLGQPGMADALKGKLLISVCAGITAEHMEIALHGSVPSTSPDEDGRCRVVRAMCNTAALIRESMTVIGITEPPLPAQSKALVTWIFKRIGDVVYLPSNNMDASTALCGSSPAMFALMLEAAIDGAVAMGLPRAEAQRMATQSMRGMTGLVQSGEHPALLREKVCTPGGCTIGGLLVLEEGRARGTISRAIREATVVASQLGKGVQGVNGTRFNTTG	312	N	Y	N	N		N?	0	0	0	Y	Y	Y	9	1
scaffold00029	CPUR_04941.1		MASSVSHSHSPAPNLHGLLSKEVPRSYSNPPPAYSPHIRLQHRSCPLTIPPSSSPHCHLPVLLGRSSLASLVSTSCHNTSSSSSTHGQQAPDTDSTEDIDIDTDTDTDTDDSPSGIILRINSSVRISSNNNHVCINETPAQHANAIARAVVHAIQENSAGQCGIPMIDEDGRPRPVRIEVDAGLEVHGEGNVVGHEVFVRDCLMRGQRRRQRGRQREVVRRRRWGMGLVQVGAYRDGDADAAVRRRRRWC	250	N	Y	N	N		N?	0	0	0	Y	Y	Y	7	2
scaffold00030	CPUR_04964.1		MVKILSIFIATMAAVSPVAQAGACKDGIVNCGSTLQKLRIPGAEKLNSKGLYFCNPDGSVTESGSCKYKCVDGGDGKRDLCLLK	84	Y	Y	Y	Y		Y	0	0	0	Y	Y	Y	6	not determined, as secreted and no transmembrane domains
scaffold00030	CPUR_04967.1		MLFNCLLFSLLPLLVSSTTANTANTTNSTNITFNNLPNTLQIQQIAPKSLSCLPCSPDCRTAHQATPFITSSLKKYKIYDLNTTAALLALMAFESVDFRYKHNVFPGRPGQGTVNMQSANFNLLYAKSIPALKPLVASIPSVEGLKNETLNAILGLVTPDEYNFGSAAWFLVKECGRDVLKALQRDLEGGFGAYMKCVGVEVSEERRVYLERAKKAFGLDS	221	Y	Y	Y	Y		Y	0	0	0	Y	Y	Y	6	not determined, as secreted and no transmembrane domains
scaffold00030	CPUR_04969.1		MYVPDMQKAITAGLALAGLQTAGDTVFKGSVLDYAIEKCLDGDGNVRCTKPFLVSKSGCYQISWSTDGALSHTTLEVRDAGSGDLVYYRDTNGEWRPEKGELVYLDFKPKVWNTGNDTVDYEVKKCPDEEEL	132	N	N	Y	Y		N?	0	0	0	Y	Y	Y	4	1
scaffold00030	CPUR_04989.1		MRQGHKYEVHFTVSALVNRLLRDPKAVKIVGGKADGLRSETAFKGCCHEPLSVVGGEREEGEQEGARREGKVAVVVGQVEVQQISSHHLARLRVHDVSAADSISCQLSFGCICRTLYQTKKPAQNTYHATVPPARGTSDHWDFHWDFHWDFHWDFHWDFHWDFHWDFHWDFHWDFHWNWTIPLATPSLHRYISHFPPNCSSEATRLSMHPPSSSAHNSSLACLKLRKFYSNRVYWH	236	N	Y	N	N		N?	0	0	0	Y	Y	Y	7	2
scaffold00030	CPUR_05030.1		MSPRNVNVLITTFGGLSLPPTLVVPTSEDTTVSQLREEIVGRLPVSDHRLIITTLSNRQLPEASEAPISTYLSSSQDEFLSLRLAVPLCGGKGGFGSQLRAAGGRMSSRKKNQENHGSSRNLDGRRLRTVNEAKALAEYLETKPDMEKKEKEKRRKRLEQIVQTSEERQAQMKNGGTGRLDGKWVEDKEESSERTREAVASVMMTGKYSDNLFGTSHGSTSSEQAEEQSSSENESSASTEDAASSKGKGKTVSKAFFGFDEDEEFMSSSDEEMEE	275	N	Y	Y	Y		Y	0	0	0	Y	Y	Y	1	not determined, as secreted and no transmembrane domains
scaffold00030	CPUR_05033.1		MANLPKEMKALRYEKPEDWSIVKVPLPELRDNDVLVQTWYEPEQMTLNDENVTQFKVGDKVAADNSELCNECFYCRRGELLLCENFNAHGVTMNGGFAEYCAYPAAKVFKFKNLSWVDATLLEPASCACHGLEKIRPKLGSHVLMFGAGPTGLMLAQLLRQNGGCQVTIAAPKGLKMDLAKNLDAADTYIELSRDNPEAQFEQLKKDNPYGFDIVVEATGSVKILEDAINYVRRGGTLVVYGVYASAAKVAWPPAKIFGDEITIIGSFSETYMFPATIDYLDSGKVRTKGIVNKTFKLEDFGKALESIKDKSAIKAAIVFD	321	N	Y	N	N		N?	0	0	0	Y	Y	Y	8	1
scaffold00031	CPUR_05096.1		MLPHSLLRAARIITMIFATGLHASPPDITFLCDLMPEICTNMCWAMRCAQPRFPQTLTWDSSALEQDVTLANLKASGCNVLGNRCRDKHGLQGHVGGMFFVCDEYPFFFTRESSQAGGQSVSRCVRRTKNKLQGKQLRAMFEPWKQDGLKTHKVQIALQNPGHAGVNYCFNQPCVNDGFEIQDGMAKPGVGTDRRLGEREAPTPAFRFFKMQSGAIVASMEPLVVGMNFTTSVARAWRIRRVNDVVLEEVSAKIAAGSSFAN	262	Y	N	N	Y		N?	0	0	0	Y	Y	Y	10	2
scaffold00031	CPUR_05103.1	CL_38	MTKHTLLILILILVFIQPTTPWAVPEFLDNGVYEVTFEPISIVQPQAHFFHYAIDPYTNYTSVKEHSHRVPPPKHSLQCTDKQAEQLNSTDIDLARRMLENWCEAYGIHKQAIVLAVHNGVVWYLCSWVFQYYLKKYEMCGRREVRYSEGEMDGVCGKDMAGGLGFGNLRKRESIKSDDEV	181	Y	Y	Y	Y		Y	0	2	1	N?	Y	Y	5	2
scaffold00031	CPUR_05105.1	CL_38	MYSSSSTTERQQLPKTSSHGSLMSTFPITQKQRATRAKFAKVRTGKRHVKCDETKPACKNCIKWAGYCGGYEAIHSHSKSPTRPTKKPLLAHPSSDRDVTSSPEDSAAGPQDYFWQYQSPSGSVSPPASIGSQNSLHSFPSYVAAPCFSTTAPPTVFDDSFWECILPRLVQDNPAIHYAHQAVHTLLCAKSAEVPYLGPAAGRDYYGEALTCYGLALSETRKATSQQTDLREAIVCCMFFVIFESLNGDRASAQAHLQSGQRLSMELGAEDFHRNLHIVLQYVAQQARDFDFDFDDTHGRAGERRRSILESLVF	314	N	N	N	Y		N?	0	0	0	Y	Y	Y	10	3
scaffold00031	CPUR_05112.1		MPSHKILLALLAGVAGGLAVENAVVFSEISCVGRQQDVEPNGRCTLLRPGLRARAQGAIVPIDVVCDFYSDESCSAPLWIGMEEPGSCNFAELEIQNQAVSILCYDDSRLDEM	113	Y	Y	Y	Y		Y	0	0	0	Y	Y	Y	6	not determined, as secreted and no transmembrane domains
scaffold00031	CPUR_05142.1		MKTFLAASCAAAIASLVSAAVLPSAPGAALRRNNGDNDYTCRSSTHPNPVVMLHALGGNKNFDLGLLSGWLRFQGFCTFSLTYGNAPGSLIGGLDHINASAPVIGAFIKQVAQRTGSKRVDLVGHSEGALQALYVPKFVPGVAPLVDRIVSVAPATHGTSLSGLWTLVRLLGRRVEDQIEDVLKKFGCRACVDLVVGSALLKHLAEGPIVQPNTTVTVIASRKDVFVTPPESAFVREKGVRNLFVQDVCPTDRVGHFGMAVAPNVWRLVRNALEGVTGGNFTCIGGIPLLDAGKLGGDAAEEEAAEITALDEATGS	316	Y	Y	Y	N		Y	0	0	0	Y	Y	Y	7	1
scaffold00031	CPUR_05155.1		MKISITALALGLASAPVATAWGSLGHITTAYLASHFVANTTEAFFKELLLSDDGDDYLAKVASWADSVRYTKWGRFTKNFHFIDAHDSPPHSCNVDFQRDCKADGCVISALANYTQQSLDSSLPAWRRAQAAKFVIHFVGDLHQPLHNEDVALGGNRIHVLWDGKAFNLHHVWDTSIAEKWLGAGRRQPYPMAEKWAKQLAGEIEDGKFADQRDAWVKDLDFQNATETAMAWSREANAYVCTHVFPEGPAAIEGQELGGDYFKKAGPVIEVQVARAGFRMAAWLDKIAEGYEAAQMNELGPSEL	304	Y	Y	Y	N		Y	0	0	0	Y	Y	Y	4	1
scaffold00031	CPUR_05161.1		MRASLALLLGAAVSLGRAGLVITPIQDDQIVKKVSKDCLFGEVTPQGCGETKQPC	55	Y	Y	Y	Y		Y	0	0	0	Y	Y	Y	3	not determined, as secreted and no transmembrane domains
scaffold00031	CPUR_05169.1	CL_39	MDSLSERPAMIIILRPEISRSIDTCLALSLDILSSLYGQQATELAAAFATLETAEAGTNTAADGLTDTQQQITLAVSCMLLDAKPGFKGRIGQARTSPSPPPRKRIESTDIGSTGRCKMQWPKRMWALPGSPRDSGVGTPTSCVRSSNSPFLAVSHPKPSTRAFSHIVVESHRQLLSDLVRLLVLHSLQIEPGKADHSGHHVGADGPDGHHCVHVEEPVSNLSQCHLWLVTRATLAI	237	N	Y	N	N		N?	0	0	0	Y	Y	Y	6	2
scaffold00031	CPUR_05170.1	CL_39	MRFSIFSAVTTLLAVASASPTARATKDFQTEMLASHNYFRTQHSANPLTWDNALAQASQTWANTCNFSHDSAGEDLAFRTSFKYWGEFVNMWGGERTQYNYDQPKFSEATGHFTQVVWKNTKTVGCAWAYCGTSGGAGKALGYYVVCKYSPPGNYKGQYADQVGRQTKGNPSDVYT	176	Y	Y	Y	Y		Y	0	0	0	Y	Y	Y	4	not determined, as secreted and no transmembrane domains
scaffold00032	CPUR_05172.1	CL_39	MASTTHEGANADHLITSDNPDHPANLIPSLCAKFWTLGWVTGTGGGCSIRQDDRVYIAPSGVQKELMKNTDIYVLSLTAQQEAAAAAATTSQSLQRTYLRSPPCLKPSQCTPLFLAAFTRRNAGCCIHTHSQWAVLVTLLLEQQGGPENKVFAINNIEQIKGFGRGMHKSGNLGYHDTLRIPVIENTPHEEDLTEYLEAAMEAYPDTYAVLVRRHGVYVWGENVHKAKTMCESLDYLFQLAVEMKKLGLPWISEVARVAPDRA	263	N	Y	N	N		N?	0	0	0	Y	Y	Y	7	2
scaffold00032	CPUR_05189.1		MPELRLLVLCTILDWAVHTDDLDNTDELADTLEDVLLAWALLQKKQAEREQQQAIDENEASRDPDGLGGGACRPHVDRAHAVMRRLLAASDDDFKVICRMRKDVFKKLVYWMRTNTTIRNTRYRVELKLMVYLYLLASGKSQRNAASFFHISQASIHRIARECSRAMPNATTPAQLVQLMGRT	183	Y	Y	Y	Y		Y	0	0	0	Y	Y	Y	4	not determined, as secreted and no transmembrane domains
scaffold00032	CPUR_05205.1	CL_40	MRVFVALAFACGALAAAVQPLEAAAEAHDILSAESDLQDAVFDIDTAPEMTGPEARPEDLEEVSVLDKRARQFSKTIALPQSTNGEVKPPSIYLDEVRLDFIMAQKQVNKGRGMVTQWYCKSLRFTNGGKVRRRVIARVHGGPTMTIAFLPTRAYKVVAAPQNVSEFIMEVISVPRKGRGQ	181	Y	Y	Y	Y		Y	0	0	0	Y	Y	Y	2	not determined, as secreted and no transmembrane domains
scaffold00032	CPUR_05206.1	CL_40	MRVFVALAFACGALAAASLQSSRWRPHLTFKMPFLTLKTLPKWLSMLEARQEDLGEGEFLDKRARLFQKTITVIQGTNRQVNPPPVYVDEVRLDFIMAKRQAKAGNRMVPQWYCKSLRFTNGGAVRRRVIARVHGGPTMMMAFLPSRASKVLAVPKNVSEFIMEVISVPGKGRGQ	175	Y	Y	Y	Y		Y	0	0	3	Y	Y	Y	2	not determined, as secreted and no transmembrane domains
scaffold00032	CPUR_05215.1		MPPSTPPPSTPPPPPPLETSHNVLLAAGPAPSVVRVQNIQSTIQGPHDAWGRPYFAQPISVSVAVHLHNSFGSASTSDKLTPDTVHYGLLSKAILATLDDATQEDGEFSSCVCEALCLPEVLGRIWTDLTGLELFSSRIIRSTTRRSGSSSGNPFLQVASLKRLEVKVCLPKASRLGGGVSLTGEGAFENGVLKMRGVRLGLHDIRVPVLIGVNNNERQAKQSVVANVEVERLDVKGDHYCGLEDVIVQAMTSSSFETIEALLGDLAVGLKGYLTEKLKAPKDGKGWHLRIAVEKPIAVVFADAPCVELSIGTNDVSR	318	N	Y	N	N		N?	0	0	0	Y	Y	Y	6	2
scaffold00032	CPUR_05253.1		MAFVQTEMQFQPVQDDLTYLFSRNMTFNPDSRAKQEPMAPVPEPAPEPVYWASQHYTPNAHTVKSSAQQTPENEQTQHQRRSSSPPMRELCSVEDVIRSHGLDPAFLTPSQLQLFRFISEEQQLRLLQLWSICPPSTAEDIPSAAWSSSSVEQEEQLAHLRHQRQPNAIMSQNVHPVQTAGGQWTQHNEAPETEPYMTSGYEELMRREYERQSNTGNSMTGFCHVGTAIGGCHYS	235	N	Y	N	N		N?	0	0	0	Y	Y	Y	4	2
scaffold00032	CPUR_05262.1		MRVFLGAFSYFALIIGILAASDDAIKALAMVNQARQAHGVPGLAWDTGLEAYAQFWANEMASGRSRFEHAQGPNRPSQGENLYEQSAGQCDAAYDNPLQTGMHAWLSQEHFYTGQPITTGHEPWLHWVFVVYHDEDRMCEGVCLVGAIQVLRCVPIHARRKYRWAEAVLNRTVTEYTLTGRKFHVIDVKEGLE	193	Y	Y	Y	Y		Y	0	0	0	Y	Y	Y	4	not determined, as secreted and no transmembrane domains
scaffold00032	CPUR_05268.1		MQPFQQGTKSSLVCILPFLIAQFTAPSMLESLNRMGFGSLGPIAGSPAANMQSDIGNVVAGSLFARLQSAGMGGKGAWCQVDEAH	85	Y	N	Y	Y		Y	0	0	0	Y	Y	Y	2	not determined, as secreted and no transmembrane domains
scaffold00033	CPUR_05312.1		MTNLDLEAVRDEMVAVAYEAGRMILAANPADLDTGTKLNSVDIVTEADQAVEKMVSTRLSASFPSVAFMGEETYKPGMRLGPEPTFVVDPIDGTTNFVHGFPNACISLGLAIERRPAVGVIYNPWQDLLFTAIQGRGAYMTRIKGTTPLRLPLAKSPRPLEGLGTCLVAIEWGSGRDGPNYEIKTDVFKKLAASRETGGSMVHSLRSLGSAALNMAAVAAGQMDAYWEGGCWAWDVCAGWCILKEAGGIMVSGNPGEWDPELESRIYLAVRGAPKGQKELVEEFWKVMGDRKMDYSV	297	N	Y	N	N		N?	0	0	0	Y	Y	Y	5	2
scaffold00033	CPUR_05323.1		MSAPVIPPGGTIVQTFKQSFVDVPLDADKGNAVATTQFLDAVESLATIFDVMGPVAFSPVKADMLGNVKKLRERQLAAPTESENLQDLCRNELRTKKHTATEGLLWLVRGLDFTCSALSSNLADTNQELSASFRAAYTHTLKPFHSFIVKPIFTVAMSGCPYRKDFYDKLGSDPTKVQQEMRVYLAALEKIVAILKGFLDKEGKW	205	N	Y	N	N		N?	0	0	0	Y	Y	Y	3	1
scaffold00033	CPUR_05363.1		MTWGVIYGWCALWLNLAVFSCDAEEN	26	Y	Y	N	Y		Y	0	0	1	Y	Y	Y	2	not determined, as secreted and no transmembrane domains
scaffold00033	CPUR_05376.1		MENQFLSISTWRGHVLVSACLLPPSVESKEVLYSDSDRTQQKPPMSIPRPPVPDFWNHYGQSKALINAAYSSDLVPSPPTSSVTPSSVDFEESCDISEPASPSEHSDSTTTDNSSPISPCWTPSSSSNCPSLADWNDAAALNSPSSAAADSWSTSAAPFFDQHWCEQQQAQFIADEYALCLQP	183	N	Y	Y	Y		Y	0	0	0	Y	Y	Y	6	not determined, as secreted and no transmembrane domains
scaffold00034	CPUR_05418.1		MASITTTTNFFESIPRPTKTYRSASYDRISTRHGFNGTGKTVLITGGSSGIGLSIAKAFAGAGVARIAILSRSRATQLTAKAEIEAAYPSTSILLFEASVTDADRFASVLEELAGVHVLVLCAAAVHARVPLAELSGKDVQHVFDTNSVSTVNLARLYTATPGKDKTILHVSSAVAQMYAPLRSVYGASKAAAVQAMQHLAREHQGTGDRVRVFSFHPGAITTPASGAIYTPGAVQWDDADLPAHFSLWLAGPESDFLNGRYVWANWDVDELVALKERLACDGRFLTIGLVL	292	N	Y	N	N		N?	0	0	1	Y	Y	Y	2	1
scaffold00034	CPUR_05430.1		MASYAVLGATGNCGSALIQLLLQRPDASIHAFCRNKPKLIGLLPEIEKSERVTIYQGSIKDTDLLTACLRGRRAVFMVLSSNINEPGFRVGRDANKAVIEVLRTLHREDSGSTGPPPKIILLSSATLDDTLSRKTPYLLRQILHMSASHIYNDLAETEKLLRAEQEWLTTVFVKPGALSVDEQRGHALSFVESDNPVSYLDLAAAMIEAADDTTDKYDMKNIGVVNTNGAARFPTGTPLCIATGLLRHFVPSLHPYLP	258	N	Y	N	N		N?	0	0	0	Y	Y	Y	4	1
scaffold00034	CPUR_05438.1		MEPATRVSAKATEAPDSQGTPEQGVSSQVGDSMPNPPTTSPSILTTLQRQLKISELEEQIAQSVARRLAFEAENIQSAPIPNAPLTDAANASGEHLPPLVLKIARELASVSAEDVNDIYTGKFEPWNLIRLHPMRFFLPFYNDGTSNSNVFSNPLIYINSFLNYMYVYNRLFGKEHPDVCLAQNRFLAFILEKVQYYTWDTCLDYAMYHHRSVKDHNIHDAATWLDHPRIQTDHFFSHLYILPPPSTQKRKRCDTAGTSASDAAVCRKFNSQSGCTWRKCHRTHACSICGDTGHARPACAQT	302	N	N	N	Y		N?	0	0	0	Y	Y	Y	9	2
scaffold00034	CPUR_05452.1	CL_41	MASSKYSFSTILLPAESAQTSRCGPSRATQCHVTGSQILPGAGHNAPHLPLQQSVQRQEGVWYSRSHISTDQLAPILHAELPATTNLAPLEAAAEEHRSAVLGVNLKAHKAKATKEAQDRRNRNAQASKRSRLKKSAKEKAEATKREQEMKQELEDTKSESRKKDAEIERLRGVDAEIERLRGVDAENERLRRENEELKQRK	202	N	Y	Y	N		N?	0	0	0	Y	Y	Y	2	1
scaffold00034	CPUR_05453.1	CL_41	MSMSLTRVQENALWETPLYAVFEVVVLELIDENLTGCMATDEELVKSDHHSIYLSLLCAGVEGDHQ	66	N	Y	N	N		N?	0	0	0	Y	Y	Y	2	1
scaffold00034	CPUR_05465.1		MSVSASDPAICPAASKVGNHTLNFDTHQPGPLFNPSGDLWFSEGFLISPLLPQAVQGYMPSSGGQLVEFVPPALTSQQSSDTAEIGVGPNAPNPCFRFNLYGANLGCAARAAEQWCEFHISAYTYNQAAANEMSIAWSEVKRVPACPSFPNAPCPLTPVVLEGYQNITSVLIEVRVGLDLRTWWGDDFSYGWTDNSCAAAQCREATAPQHVKREVVESAVRRGVWSWTPAGLRKLDDESVRGSAA	245	N	Y	N	N		N?	0	0	1	Y	Y	Y	8	2
scaffold00034	CPUR_05475.1		MYYECGICDRGFATSRARTQHANSTGHHPQYDCDYCDDEFYDSDEEADHKDSYGHWSPNIKCETCSLLFRSDAEANRHMQQHGHYKDYCKACNRRFGNENNLRQHLNSRIHRGQNMQCPFCKTAFTTASGVSHHLETGSCPRAPSLNRETLLRAIRERDPGGLITNKMIGWRDEQVGQYEATNRAWNGMFWECYLCHSEFSSKVGLNQHLNSPRHKDKVYKCPNKRGGCVKVFVSLAALFSHLESEACSFMRFEQVQQQATRILDSGRMISN	272	N	Y	N	N		N?	0	0	1	Y	Y	Y	16	3
scaffold00035	CPUR_05492.1	CL_42	MKVIAALLVAVAASVASAYDGDEDNWVPPPGYKAYPEGRYCNHGTDGDKGCEAQAEHTYCCVGAPTAYFNTWRAVTVTSKNSKGGTGCENGGTVWCAP	98	Y	Y	Y	Y		Y	0	0	0	Y	Y	Y	6	not determined, as secreted and no transmembrane domains
scaffold00035	CPUR_05493.1	CL_42	MQLISVLLMAVSASVASAAAMPAPWGYQDYTGHERFCDHGTHGNHGCEDNGKHTYCCQYQQELPAFSIMRQTTALSATPDGDSNCVSGNGQIGMIYCA	98	Y	Y	Y	Y		Y	0	0	0	Y	Y	Y	6	not determined, as secreted and no transmembrane domains
scaffold00035	CPUR_05497.1	CL_42	MQFLSALLLAVAASVVSAAALDPAYSSDLKERSTDMRWCNGGTFGDRGCEDLGYHTYCCSMSASSDDFFNSPRDVIVASKNPQHGTDCANKGKVYCAK	98	Y	Y	Y	Y		Y	0	0	0	Y	Y	Y	6	not determined, as secreted and no transmembrane domains
scaffold00035	CPUR_05498.1	CL_42	MQFRSLLLASASAGFAIAAPNPSVSKRINFPTANWCNNGWGGDGECEKQGWHTYCCRYSYATKGGFVTWRDVKQQGADEEGFITCYLDPDEDYHGFIMCA	100	Y	Y	Y	Y		Y	0	0	1	Y	Y	Y	6	not determined, as secreted and no transmembrane domains
scaffold00035	CPUR_05537.1	CL_43	MPFTTNSTIRSFGGTLHKLTHPSSSTKTPMNLTLFLPGTASASHPTPLLIYLSGLSCSPDNCVEKGFFHAHASRLGLAVLYPDTSPRGTNLPGEHDDWDFGSAAGFYVDATEEPWRKHYNMESYVTKELPGELFGAFAELDPGRVSITGHSMGGHGALTLFMKNPGMYKSVSALAPVCNPCECAWGKKAFGGYFGRGVEGWKGHDATELVRGWEGRLDCLIDVGTADPFYKDGQLLPEHFAKAAKDAGVEGPVIRYQEGYDHSYFFVSTFAEDHVNFAAKALGLL	285	N	Y	N	mito	Y	N?	0	0	0	Y	Y	Y	6	1
scaffold00035	CPUR_05538.1	CL_43	MKLACVVAALASAAARSVPPHEQRGEVGVSILLCTGDNASGSCTRRDYPLGQCQQLPADLYQNTRTFAVESHDVECMPRLVNCDGACMSPTGCTFGAVDDNYKNKWDLRAIGWDKYIRSFDCRKKAKA	128	Y	Y	Y	Y		Y	0	0	0	Y	Y	Y	9	not determined, as secreted and no transmembrane domains
scaffold00035	CPUR_05569.1		MKFLCLHGAFGNASNFQAQLGPFVSKAKESGDQISFKWISGRHEAIPPAGFSDYFGRGPLYRFIPFDGIEALDDVLHKLDEFPQGETAEDTIRQLIQSDYGSQYTLDGVRTSIEYILDAVREDPEIEGILGFSEGATAAASAILEEKRLWEEEGVPRQLKCGIFFAGWPPLSLKGGQCNVILADESEDAIDIPTCHVVGSDDPYIDGAMSLHSMCDQDSAVLFDHGSGHFIPREPQTLSELTAAITAMTEQAEASFSSHSDTESISEIRKSIDGFSMLSDDCSSASSVDSGDYGDEKS	298	N	N	Y	N		N?	0	0	0	Y	Y	Y	6	1
scaffold00036	CPUR_05621.1		MFASSSILVLSMAAITALAQNTSYIGCVATSPEGFNRPLSVNMANFQKVKASRSLCASWCKAGSTPDGFGFNYDFPMFAMDNYACYCGFHLAQGARLVSDSACSEHCAGDDSVSCGGPERHYSLYGDDEYLTQPGYLAGLTFDGCKKFDATKFTGPKYQDAVKMTVNSCTRFCVQGNGKYGVTLDKDNNCYCTDRDLDVGTDVKDVDYACNHPCAGDRRQTCGGHTYDLAFVSHWKFRATM	241	Y	Y	Y	Y		Y	0	0	0	Y	Y	Y	16	not determined, as secreted and no transmembrane domains
scaffold00037	CPUR_05705.1		MALLALGLGAHFAAAALTIITVTATTTTTVSACAASCYPAPSIPGQDQIQRPFGDQPHTPPSASARPVGNFLPTVVLPAPAIPSSAAVEDADGEGSTPSTSSASVTILFDASTAGTVATSRQDDTQTVVSPTTFVTGTRGSSTSSEEGLSQYADPTSEVPSYEMDPPSYSESEVPSYGEEPPSASGPPGYEEPPEYAEPPEYAEPPLYSVPSSQAAIPSDAGSYHVKSA	229	Y	Y	Y	Y		Y	0	0	2	Y	Y	Y	2	not determined, as secreted and no transmembrane domains
scaffold00038	CPUR_05802.1		MKSHPFLCCGALLCDAVAAFHIPYLRSPSLWQADATATGPDRKPPSCLDGGNVTLYETSLPSKRSLDGSCGSNRTLVEQAYKDCATRARAGERVARAKNSVSSALLKGIFKDDSDKTRNHVAEHLATIAVECEKNGEGLTPVRCGFCPENMAGYAALVVGAKNGTNKVTLCHDALYAEQPTCDKQILGDVLLHELSHSWGWTHDNGYRMRAISRLNSSKSLDNADSYAMFAKSAKLGCVVQGDHLIEGSSEDRVLGAVYSGNPSGEDNNTNGNDNANGNDGDKEKGKPKPSAGRQGGSGNTHREAFAVGN	310	Y	Y	Y	Y		Y	0	0	0	Y	Y	Y	12	2
scaffold00038	CPUR_05808.1		MKSHSFFCFGAWLCRAAAAFFIPHTRHPSPGQANATATVSDRKPPSCLNGGSVTLYNTSSLPGKRSIDLSCGSYESWIDKAYKDCAVRARAGERVALAKDSASSTLLKDIFKDDSDQVRTRIADHLALIAVECEKNGWGPTPVNCSFCDEGVAGLTYLTPGFKNGDHPVTLCDEAIRQEPYGCNAQDLGDILLHEMSHSWGRTHDHGYGMKNILNLTTSEDSLDNGDSYTYFAQAAELGCIVQDDRLVDGPFKNEKARGVYMNDENLLRRGQRQRVGGLFPLSFSSPRSSGKSPGGGQDSRRRP	304	Y	Y	Y	N		Y	0	0	0	Y	Y	Y	11	3
scaffold00038	CPUR_05839.1		MVRELKGLAKNDLVEKSRFVICGDRDDEELYFLTQSPTLQRAAQRLAVALAPSLSPRKIILFARDIIQAYVQSLTSLNRVIVAKLPREIAHLYPPDTVILVIKPLYGLAESGTHWWSTYFKYHCEKLKMEPSTFDQCLLITTAESGCFGIIGIQTDDTLGLGDKDFLEYEETELRKAGFAAKPKQVLTPESPIVFNGCILSKNTDGSIDLKPKGQSSKLILIDSTGGKKEYVEQREGSR	239	N	Y	N	N		N?	0	0	0	Y	Y	Y	5	1
scaffold00038	CPUR_05860.1		MKRVFDLACIATVAAGFNLNGFVLGDAQTPITSEIPLSTRNYWMRKANEAVVILGKTPCPFAAFGSVIVNHTAGGLGQLVCMGANDVASGNPTLHGEIAAINNCSAILTDPHGLFRLTGSEAEQAWADLSLYTNAEPCPMCASAIRWGGFKELVFGTSVTFLEKRGWRQIPLSAGELFRYATSLDTKTTLLKGILSNETDVYFDWQFDASRPCPKGCARGKIDCQPIDN	229	N	Y	Y	Y		Y	0	0	0	Y	Y	Y	9	not determined, as secreted and no transmembrane domains
scaffold00039	CPUR_05904.1		MKYSIVASAALLSVAVAQPFHGKHQRLHAVRHIVPRDIVTHTEWVTEIEYVTEVIDATTTYFITPSQDPAPTSPPEESQGNFFETPSQKPSSTAAATSAKPYAAPSSHVPAAAAAITPTFKTSSRPPVPTTPSSAYTAPPQPTVPKPNTVPSHTPSPPIASPSSPPAQGGNKGSPSGGGGSSSSASSGSGTYKGDITYYAVGMGACGHDDSGKDNSENIVALSHLMMGTQSNGNPMCGKTITIYGNGRSTTATILDKCMGCNHDDIDVSEKVYKELYGSLDSGRMPISWSFN	292	Y	Y	Y	Y		Y	0	0	0	Y	Y	Y	4	not determined, as secreted and no transmembrane domains
scaffold00039	CPUR_05966.1		MMIPITTLLLASASAVSAAAVGKRGQIVSVTPHEQYSSSIGALGCKLDTNRVAYWPGTVDCNNICVKLSYNGRSLNVLKIDSSAGAHDISYDAWNYLAFGKSAKEEPHQGGGIDMQYEFVNPDECKPLLHGDKLAISAANGLSGPVLNCIIQGNNWIANNYVALNIQDSACHYGHDEVCKLNLAESNQAVCPHMLGEQSALNQKVANVQYGTGKEVVA	218	Y	Y	Y	Y		Y	0	0	0	Y	Y	Y	8	not determined, as secreted and no transmembrane domains
scaffold00039	CPUR_05970.1		MKFLTGLALVASASATSLSGSRMQSRPRVLSSSPAKLFSRAGVEPAYSPNWAGAVQSGTGFHYVEGTITVPKVSGKPDAAAAAWVGIDGVDCQQAILQTGVSFHTDGTFEAWYEWYPEYSHNWDNFKIKAGDQIKMIVDATTSTSGTASLENLTTGQKVSQHFPKAPVKICGVTAEWIVEDFTANDHQVPFANFGSITFTNAIAKGDKGSVSPQGAEIYAIREENAQSALTSCGARRGQVSCHYV	245	Y	Y	Y	mito	Y	Y	0	0	0	Y	Y	Y	4	not determined, as secreted and no transmembrane domains
scaffold00040	CPUR_05986.1		MQIFNIIAITLATMATASPVNTDAVEEGVASVQLPAGCKKHDLALCALHLVGTTAKCGSAIIEAGANPIADISCVASAAGLASSIDTCKHCIPKKLEAVEE	101	Y	Y	Y	Y		Y	0	0	0	Y	Y	Y	6	not determined, as secreted and no transmembrane domains
scaffold00040	CPUR_05989.1	CL_44	MQIFNIIAITFAAMSTASPVDTDAVEEGVASIHLPAGCRKRDLALCALRLVGTTASCGAAIVEAGANPAADLACVKSAAGTASHYGQCKHCIPKRVMAVEV	101	Y	Y	Y	Y		Y	0	0	0	Y	Y	Y	6	not determined, as secreted and no transmembrane domains
scaffold00040	CPUR_05990.1	CL_44	MQIFNIIAITFAAMATASPVDTDAVEEGVASIHLPAGCRKRDLALCALRLVGTTASCGAAIVEIGANPAADLACVKSAAGTASHYKQCKHCIPKRVMAVEV	101	Y	Y	Y	Y		Y	0	0	0	Y	Y	Y	6	not determined, as secreted and no transmembrane domains
scaffold00040	CPUR_05992.1	CL_44	MQIFNITAVTFAAMATASPVDTGTANPPSLILPSTMPPSEWPMPPSEWPMPPSEWPMPPSESPMPPYPMPPSLIPSPLVPPFHFEAACSISELALCASELIGSTAKCNAEIMQNGLNFAANLACFISAVASGVASSIDMCKHCIPKTIVVEPQTVEE	157	Y	Y	Y	Y		Y	0	0	1	Y	Y	Y	6	not determined, as secreted and no transmembrane domains
scaffold00040	CPUR_05998.1		MSIHPSTPPPSSIPPTFAGTPIKSSSSRLADSEKRDIVEGELFEEMKNCTFRNVGGFWDKFFDSKCWRQEQKTMLEGILTTHDGKRWTDFPSIPDEKPVWEWLRFLEERFLVDAPYKFHTTRTANQFKERKGQMDLFLQRPAAEASDTFWYKHVLVVGEQKKSYDTSRFKADFLQLTRYVRSVFADQPTRRFAHAFSLCDSNMELWVFDRSGAYSSGTFDIHDEPEKLARALVGYATMDDDLMGLDTFVERQDGHRYVTLVDASDKETRLRLDKAMVRQKAIVCRGTTCYETQDSH	296	N	Y	N	N		N?	0	0	0	Y	Y	Y	5	1
scaffold00040	CPUR_06040.1		MTLPLLIALLASLSALPSPILVAATSSSTSHPNPNPNPSPTIPVLFFGKKVPMAGSVIASDTSAVTLAVHCPASIAPAKCDLPSGGYTFTQGPSTVGTEYCKLDPVADAATCTATMITESSTIHSETALSGYKHMMYPVTITAGAEKLAASGDGGASAMLTTGTATATTTGTATVTSTRTNAAGASGDDYGGGGEACCFG	200	Y	Y	Y	Y		Y	0	0	0	Y	Y	Y	6	not determined, as secreted and no transmembrane domains
scaffold00040	CPUR_06068.1		MAQTSTVVTATLAAAATGLVAYAVYFDHQRRSHAEFRRDLRRNERRQVRSEKEEAEASTRAQRDAIKHLVDEAKEEGFPTGVQEREAFFNEQVMTAEILSSDPSKYVDSALAFYKGLKVYPSPGDLIKVYDSTVSKPILDILAEMIAYDSSLDIRAQPSRDFNIGDIPTVGLD	173	N	Y	Y	Y		Y	0	1	0	Y	Y	Y	0	not determined, as secreted and no transmembrane domains
scaffold00041	CPUR_06074.1	CL_45	MSTTALSDAQKLADAKALARSFKTWVNSNLAKNKNEPSRQARKTDAKRSVEVKERVLTPKSRYNGKALHQGQSSCSGSPKIPVMSSALDFLRRVDQTPATSAAMDSRTTTQAAGTSFDSLGAPPPARKQGPQTDVSLVAVHDRKSDDETNAEQVAGLLDSCSLKETTHVTEDTSGPLLQLFLVLLAEQINLPPYLQELMDCMKKNKAIDGASPDCELEPHHQGSELRGSIPSPEKKSQLRFNAPAFVPTGSQDWTVAHDCENELFASQ	268	N	Y	N	N		N?	0	0	1	Y	Y	Y	5	1
scaffold00041	CPUR_06075.1	CL_45	MTTSVPAGRKRLVHHLDTPFSTVAWPEVSVDDQDTILELLCNLLSPIGQHRRTHLRASQGKREAKRKASAKLVTPEVSVTKPKPELVDYVDVGFNAITRGLESMSNSTQAIHAGQSSENSYRMIFVSRGTQSAAFNCHFPKLVGVASRMCASTEDIKLIGFSKSCSDRLAENLGIARVSSLAIKKDAPGAQALWTFVSGHVASVDIAWLDNTKSIQYKPTQIAAVETKIGPKKVKTSQVS	240	N	Y	N	N		N?	0	0	0	Y	Y	Y	4	1
scaffold00041	CPUR_06107.1		MYQIAADESLQNRLISHYIPTLHYVFAGILSLLAKPRSVPLADNYVLERTKTTKPTDTASFTLMSGLEDKTGMLDHINRAAECLDHMVAGIDTTGDTLCYLMWELSQSRSAHLQRRLSEELQNKTELALDQLPFLDAVLCEGLRCYPAIPMSMPRVVPQGGRIIDGFSLPEKTTVSCQPHSVHRMNADVFPEPETFYPDRWMDSKGDADRRRLLFSFSNGGRGCIGKHLAIAEMKTLLRDVYSQYYTTAHPSMTAELMTTSDQLMSTRPFGKKCLLEFHPLSEYKCPKLE	290	N	Y	N	N		N?	0	0	1	Y	Y	Y	8	3
scaffold00042	CPUR_06219.1		MQFDPVFDMAPRSAFTWPGPLDSGSSNSSVLGADLNSLLSGGSEASLTPPPSESRSLASSPPRGSMTPDQHAMNQYRERSRRETKLAARMRRGESSSYTTSPPPMSLSDASGSMPLPLYSTTSPSMSMLPGSAPNLQGQAYMPSYNPSMQDVSQNPHMFTSAPFQHSIPSSYSMPMDYPTLYSGPNDYRYAEPSHAPHPSYNSHNPGRNLPLPISHEGNLVYAPLPSGATVGSTGSSQEGSHVRVVQSRPKPRCWDHGCNGRQFSTFSNLLRHQREKSGQATKATCPNCGAEFTRTTARNGHLLHDKCKQRKGS	314	N	Y	N	N		N?	0	0	0	Y	Y	Y	5	1
scaffold00043	CPUR_06260.1		MKFTTSLTLFSAFTGAYALSHNEKRTTPLTGAMSDITAGVSHLHEAAETFNGNIDPVVASCDKLIERLSNCQQVAETCDPISLGDAISLISPCRTLDRKSKMLVKLFKDRIDDVKVARACNTTRQKMTTIAVHANKLTETIVNKMTSPLARSTAKKMTGDIKTRFDNMMDAFSEKKCPI	179	Y	Y	Y	Y		Y	0	0	0	Y	Y	Y	6	not determined, as secreted and no transmembrane domains
scaffold00043	CPUR_06300.1	CL_46	MKASTILAVASAALVSAAPVIDDTPRANPKELTQITDLSITQATLDNKVKHVYFKLSGRDAKDLVCTADNLPYPERAVYNCGDSKYRFGLHTGTDGHPWSLSIYHELAPAFGWWGVGNIEVNCHSVDTGAETRYCGQYGNATIGLAL	147	Y	Y	Y	Y		Y	0	0	0	Y	Y	Y	4	not determined, as secreted and no transmembrane domains
scaffold00043	CPUR_06301.1	CL_46	MKASTILSLVGAALVSAAPAVDDTPRENIRELCQITDFFLQKTGEQVTHLSFKLSGRDAKDLLCSADNLPFPERNGYTCGDSKYRFSLRSGTEGAEYGLMIAHELGDAVGWWGVGNVPTNCHTAGTGINDLACGQVQNATVGLAW	145	Y	Y	Y	Y		Y	0	0	0	Y	Y	Y	5	not determined, as secreted and no transmembrane domains
scaffold00043	CPUR_06302.1	CL_46	MKASTILSLAAATLVSAAPADGDAPVANPKELTHVTDFFLQKTLDEKVTHVSFRLSGRDADNVLCTADNVPFPKRDIHVCGDSMYSFVLRPGTDGAEYGLALSHGLAIGYGWTGFGNVPTNCHSAGTGVNDRACGQSQNVTIGLA	145	Y	Y	Y	Y		Y	0	0	0	Y	Y	Y	4	not determined, as secreted and no transmembrane domains
scaffold00044	CPUR_06326.1		MKTSPSEGVYTSRPVKFMVGEAKTEFYLHSALQGCIVLEDDDVGTFTAFADFVYIGNYDLSNLSLPDSGETSQQGRQWGRPRNALWSHFVANPDYRNLYNFGKNTGAWDLGVFVPAPSFNLDTDYHEFLIAHVKIFDFAEHYGIDELKDLSMSNLHGALENFTLSRKRIYDILVLVYFCYRNERKSAGRLNKMVASYSAAIMDSRVSDDVAKCFEGLLKRNAEFAADIAWFLACRAMRNGVC	242	N	Y	N	N		N?	0	0	0	Y	Y	Y	5	2
scaffold00044	CPUR_06371.1		MALSVFIVIASLVLSTAQGAATPSNTKGCGTKHSFAGKTQEFGINSNGRHRTYRLHLPSKYDAKTPTPLLIAYHGMGNEPVKFEGQTRFSDESVNPHMIAVYPAGVNNSWQGAPYAVPHVNDEAFTMDLLTHIKDHYCIDESRVYASGHSNGGGFCDVLACSRDVGAQFAAFAPISGAFYTEFQGNAKCDAAAAAASKSWPRPMFEVHGTGDKRVPYDGRKSGGNGPLPSIPAWVSAWAKRNGCSAPVATDLGHGVHDYRYECRGIVDGLEHIKVDGMSHAWPGPGSPLQDVSARVIGFLNKHRRGGEMRKRG	313	Y	Y	Y	mito	Y	Y	0	0	0	Y	Y	Y	7	3
scaffold00045	CPUR_06413.1		MPPQDLPCNARPTRCPSSDHEGIGRDSSYIAIFLPFLFTRKLFIEICACYGSGTARLAPSTNGHGLREYADDGGNRFLPLVIATEYRYQMQMGGGAGEKPWGNCQAWPYAEVSAGGGWQPSFYSFYTVDTPLNRDMTPDPALSALLFPFSLFLHPCIHPLSRAPSGVAGLIRFFTIWLRLSSVLIGRIHSQIPSSTEQRYSQARHKRQHKAIR	213	N	Y	N	N		N?	0	0	3	Y	Y	Y	6	1
scaffold00045	CPUR_06421.1		MAKNGTIPHSLPFFTRSLTAFLSSPDPFRILATATTTTATTTATTPPHLPVSPRAPPRNGIQTLIVLDSSFNPPTRAHAQMALSAMRTAGPGARLLLLLAVHNADKKGFAPSALASRLGMMEAFARQLLQQQQQQQGREEGSKEQGGGGGESLGEVDVAVTKMPFFGDKARSIAEMGGYTGLGGEGPEQVYLCGFDTLVRIFDEKYYGGGVSVEELAEGTPMQRALRPFFGMAKLRVTMRPDDEWGSAEEQRAYVDGLGRGDLERRGGDSCWARRVELVEGIGEVVSSSQVRGVVRRGGGDELDGLVGGEVRRWIEEEGLYRE	323	N	Y	N	N		N?	0	0	0	Y	Y	Y	2	1
scaffold00046	CPUR_06465.1		MKLFSTLPLALFVGNALAECAEGTFNGSLDFSRMKKGGPCALKSEGVYYCGDSGTTIVHKQSQLMFRAGKVDSTVVVNCAQTPDGASNYYYLYHCSANESARFKEPFCKGAISSIESIKEF	121	Y	Y	Y	Y		Y	0	0	0	Y	Y	Y	6	not determined, as secreted and no transmembrane domains
scaffold00046	CPUR_06468.1		MKLLSTLPLAFLAGHALAQCDWGRIGESTNWEDLDILGSCKLNKDNVYYCGDSGTTVVHKQSQFMLRAGKVDSTVAVICANHVNLLFHCSAGDSERFVVPDCNGNILSINSVRELPA	117	Y	Y	Y	Y		Y	0	0	0	Y	Y	Y	6	not determined, as secreted and no transmembrane domains
scaffold00047	CPUR_06600.1		MRLAFLGTILFSITARSQSDAASTQAVCVDDCIKSLAEHGLLTNGMKSICAAPQLQKAHFQCLINACSADSYGSAVKQSISVCSANGANIIPLHPIEVRQPQSSKHGQSQMGGQASEHLSMVKNQKLHLPRNVAMDLTCNTGGDGLVTVSLGPPLPSATPSIFEKEDVRKQSPRATPISSHEGIVFVKDAKALMEEFQDANSLIRDKHDVYTKCYEFHASVFLFFINQSSKKHEQEQEYELSLGRHLKYRMFFIFELLE	259	Y	Y	Y	Y		Y	0	0	0	Y	Y	Y	8	not determined, as secreted and no transmembrane domains
scaffold00048	CPUR_06649.1		MAFLILVIGDLHIPDRALDIPAKFKKLLAPGKIGQTLSLGNLTDKQTYEYLRSITPDLKIVKGRCDVEATSLPLTQVVTHGSIRIGFLEGFTLVSSEPDLLLAEANRLDVDVLCWGGTHKFDAFEYMDKFFVNPGSATGAYLNSWGEGEDPTPSFCLMDVQGISLTLYVYQLRKDDKGNENVAVEKVTYTKPVEPAGASS	200	N	Y	N	N		N?	0	0	0	Y	Y	Y	3	1
scaffold00049	CPUR_06704.1		MAIKIPLEVAVFSGESILKAQSQGCSRVELNAPNSYLLGGTTPPLAELARVADQVTVPVRVMIRPRGPPNDGSQDFIYTESEIAAMARSIEEFKASGLMNPCRGDGFVFGLLKPCSDIDSFTGEPQKLQIHEEQCKTLLRHAKPYGCVFHRAFDAIASTKRAYEGIELLLSLNFEGVLTAGGPGNCIDNMDRLNHLCHKYMSKGIFEIVAAGGLRENNIMIPARTLARYEQGTVWLHTAALSSRPDHPIEEIDSDELIQMVAQLDLVEAA	270	N	Y	N	N		N?	0	0	0	Y	Y	Y	7	2
scaffold00049	CPUR_06712.1		MPPRIPSQADLTPLLPFHTTIQPPSPPESTTTFLILLHGLGDSEVPFATFARNMALPGVMCISVRGPNLLPASLLLDTDTDAAGSDTHQKPGHYHWGDDIHLDSSTGEIDPDPGFTRAHGLVMDKLVKGVLVGECGWDVSDIMVLGFGQGGSLALGMGAALRGVGARDMFRGIVSIGGPLPMSMLSGGGRREEEKSQTHVLLCQVRGEEARVVEREFTHVGVVRWERQGVSMPRNREEMFPLMKFFAERLRGGGW	255	N	Y	N	Y		N?	0	0	0	Y	Y	Y	3	1
scaffold00050	CPUR_06756.1		MPVHHKHNVSTTLNYWDDPGDGSKPMPIIIGDGKITNRRPHKAWEFLIADISGDEDKYTLDCHGFQYCRHQSREMVFENDDQIQTEYYHECALLVKSVTSARAVSVFNHKVRRGPTQWHHLGLHNLANRGPVTRTHVDQSYDGAERRLRWEFPAEADELAQRRYQIINVWRPINPVFKDPITVADARSVPDSDLVGAELVEDDFVGESWVVRHNPDHRWFFKHRMTPKDVLLIKCFDSNKSVARRSLHSAFEDPAYKAYDSRQSIEVRCLVFY	273	N	Y	N	N		N?	0	0	0	Y	Y	Y	5	1
scaffold00050	CPUR_06761.1	CL_47	MKFKRLTLIVTSVSGAYSLVIFRGTSTVFDVLKGVQSAIDDLDIAVNNWTVDPATTFEASNKLIGTINNGTESLSGCAKLDFLEALELLAPVGTLNTHAQNLVDDLKAKKKQIEGQGLCDIVRDQINEMDSGSKDLVETTVSKIPVLLQGIGRVSSQPIVDSIESAKGDFSSTNCVNAA	179	N	Y	Y	Y		Y	0	0	0	Y	Y	Y	3	not determined, as secreted and no transmembrane domains
scaffold00050	CPUR_06765.1	CL_47	MAALVRCSAVLAVLIRVVVADPKSCPADVPLSCHNETIVENTCCFIPSGQLLQTQFWDSHPATGPSDSWTIHGLWPDNCDGSYPAQCDTSRAYTDIEDILSSAGASETLDYMKTFWKDYNGDDETFWQHEWGKHGTCISSLDPKCYSDYESKEEAVDFFQTTVALFKELPTYKWLADAGITPSANKYYSLSKIQSVLSKQHGARVTLSCRGKAFTEVWYHFNVRGSLQKGAFVPSEPDGMKGKCPSQEIWI	251	Y	Y	Y	Y		Y	0	0	0	Y	Y	Y	11	not determined, as secreted and no transmembrane domains
scaffold00050	CPUR_06767.1	CL_47	MLGHAKAFLLSLGLTTAVSALGNAVVYNNCNFPVTVWSVGSNVSPGKTLQHGGSYSEVFTRDPKTGGRAIKITRGEFGLFNNEPQTVFAYTLNDQTIWYDLSDVFGDAFKGSKMVVKSVDKACPAIVWPNGLPMGPGVSEVKNCGVGADVKLSLCAN	157	Y	Y	Y	Y		Y	0	0	0	Y	Y	Y	4	not determined, as secreted and no transmembrane domains
scaffold00050	CPUR_06797.1		MQLLSALLLAVTASVASAAVASPDLVDRGLLGPFCNRGIVSVACERQGLHGYCCTDTPTPGQDNFLRDVTEARDADGNTIACGGNGGKVWCGV	93	Y	Y	Y	Y		Y	0	0	0	Y	Y	Y	6	not determined, as secreted and no transmembrane domains
scaffold00051	CPUR_06808.1	CL_48	MRETLYKFQRDLPGEKFKVPLFKAYMYMLLKALDYLHTECRLIHTDIKDDNILLSPMPDSDIRPFANYCKASAQPRYIREEDGRVTYVSHDEIYGIRGIAWPRLADFNACFPLLPDGLCHLSPIQSHRCRAPEVLLGIPWSYKVDIWNLGLLTWNLLGNTHLFENPIGDDGEYDAHVHLAQMVTLFGEPPPLLLKRELLCRENKLDGVILNPKGKECKTMNEYWGGPFFDEEGCMIRKELIKERKDPDFWEELAEKDLDQFLDFAAGMIRWLPENRKTAAELLKHPFLFHEG	292	N	Y	N	N		N?	0	0	0	Y	Y	Y	8	2
scaffold00051	CPUR_06810.1	CL_48	MNPLDCLAFVASLASPATPASPAPSASLAALAARTSPQRQTMGPSAPPQAQPGAVVKRRKVSWSPSEDDLLKSRVLEKGARDWVEISSFVGSRSAKQCRERWHHVLDPRLDHGPITREEGDFIFKWVARKGQQWAEIARQLKGRSDNGVKNWYNGVQKKMERREKAATSLAAQRPCCPRESLNRTSLPNEGREETQNHRLPGVNSFCDFSRFHNRISDILNFD	223	N	Y	Y	N		N?	0	0	0	Y	Y	Y	5	1
scaffold00051	CPUR_06811.1	CL_48	MNPLDRLAFVASLMSPATPASPATPAALASRPSQRQKTGPSQQAQAQPRAAVTRNKGAWLPSEDDLLKSRVLEKGARDWVEVSSFVGSRSAKQCRERWHQSLNPDINHSPITREDGEIIRDWVARKGTQWTRIGRYLNGRTDNAIKNWYYGGKNRTVRTKRRKRGESASTSPAAQRPRPCPPECRDLPPLLDDAQKQWQNQRLPGVESFHKLA	213	N	Y	Y	mito	Y	Y	0	0	0	Y	Y	Y	3	1
scaffold00051	CPUR_06824.1		MREKIWLIIAQVMSVPWTEAEQYHWSLGKIEMQNRAVDPDFRETWQKDYVASETDDDSNLASPSVDDAVVSADQEQRKTQSGPSGPWSGGEVNSLFNHRAAGKNWDEISILVPGRSAEKCKSHFYFVRSSCRAGGWRPELQTDLSRLYQK	150	N	Y	Y	Y		Y	0	0	0	Y	Y	Y	2	not determined, as secreted and no transmembrane domains
scaffold00052	CPUR_06868.1		MKTATLLTSIATATSLAAGQEIQSKPFNLVLQSANKSLHGLALSTCHTGAAIESLCLYSKDGSIFHHNTTEGVQPGPGGLPGLLTWELPSQPPIPSSMTLNVDPSTNVALPLFFPGNSNAQWVGFDRNHEMNIATYVDDTKSPPSGQRSRALKTWHVCETYFAGYRYRTLAWVLGTGKPQNPSCVKVQVKRKFV	194	Y	Y	Y	Y		Y	0	0	0	Y	Y	Y	4	not determined, as secreted and no transmembrane domains
scaffold00052	CPUR_06871.1		MLSKVALVTCLISSAFAGPLAPPYVVQRNNPEHHVSKVGAPITKPINRYLLSPHDTKISESTTAQAPRTFPRLHTREVNQKVLNAALANHDMSETTYCNSSGVDTYQMYRGNGSPSEGWPEKSLWVPFENMFRNYRGQMLQSCGNQNPPQPNNDEAEVKAIYDGIQKASVASGVDRRFILAILMQESKGCVRAPTTNYGVRNPGLMQNHDGAGTCNEGGLVKKPCPEATIHQMISEGVSGTAAGDGLANCMNVAAAGGADVSAFYKAARIYNSGSIAKTGQLQDGIATHCYASDVAK	297	Y	Y	Y	Y		Y	0	0	0	Y	Y	Y	8	not determined, as secreted and no transmembrane domains
scaffold00052	CPUR_06888.1		MRFLSIVALAALTAAHIEMKYPAPFLSKYNVHSTDIDYSMTSPLFASGANFPCKGYHSVLNTPQGRSVANWKTGQPYTVNLEGSATHGGGSCQLSLSYDKGQTWKVIQSFIGGCPLTPNWRFVVPADAPAGEALFAWSWFNRIGNREMYMNCAHVTIESSKPPTGGASFPWSKRPNMFVANVNNGCRTLEMADVVFPEPGPDVKKGSDKTADPVGNCKPQ	220	Y	Y	Y	Y		Y	0	0	0	Y	Y	Y	6	not determined, as secreted and no transmembrane domains
scaffold00052	CPUR_06893.1		MAVMAPLFPPSLISPDVTASMPPGYIIRPLEKNDYHKGFLACLQELTWTGDQTADEFAARYDEMDTNGAGPYYYLVIEHEDRIVGTGAIVIEKKFIWNRASVGHVEEICIMESHRDKGLGRKMINALDSVATNVGCTKSLLNCAPDKSIFYGKCGYNVAGLEMQHPFKESKP	172	N	Y	N	N		N?	0	0	0	Y	Y	Y	5	1
scaffold00053	CPUR_06968.1		MLKLGYGAFATVWLARDLVEERYVAVKVGLGSDKPLPDREAEILSHICKTGPGKHGYERVIELLDVFIVEGPNGFHQCLVTEVVAPLSDEDTNHYCSFDAVRQIVEGFAFLHGEGIIHGDPHIGNFGIALPQLDQFEEADIIDYFVTSDAIAVIPRDPKFPMNSIPPYIVPSAVMTYFLESRKAFPAGSLIVKILDFGRAYRISKAAPNLLGAAPKMILPPEYLLRVLCDGRICSTWSEAADIWAVGFLQNRDSVWKVPRNEERLKFLKFIQRMIITNPDERTTTTALLTDPFMVASATI	300	N	N	N	Y		N?	0	0	0	Y	Y	Y	5	1
scaffold00054	CPUR_06986.1		MQIHRLGSVAILLSCISAASLDVSLKREAKPEVGDDSVWALLADKREAKPEVGDDSVWALLADKREAKPEVGDDSVWALLADKREAKLGVGDSSA	95	Y	Y	Y	Y		Y	0	0	0	Y	Y	Y	1	not determined, as secreted and no transmembrane domains
scaffold00055	CPUR_07049.1		MVNHHILSSVLLAFAASVQAGAPGYPGFSLRWQDDFSGARGTSPNTRNWNIITGNLGVNGELQTYSSSTRNVQLSGSNSLQIAPLRDSSTRGGWTSGRLESKYVFTPTVGKITRVEAALRFGSNDQGAKKGMWPAWWMLGNALRTGGSWPSCGEIDLMEQVNGQAIGHGTVHCQKTPGGVCNEPGGIGSQVGVSNNGYHTWRVEFDRRSNDWKQQSITFFLDGGKFHQVTGARINDLAAWTAVCQSPMYFILNVAVGGTWPGAPTAATKDGFASGMEVAYVAHYSQ	286	Y	Y	Y	Y		Y	0	0	0	Y	Y	Y	4	not determined, as secreted and no transmembrane domains
scaffold00055	CPUR_07069.1		MPPTWKIVMGCDEAGVSYKDAIKRDFESDTRVAQVIDVGSNEPSDKTAYPLRAATAARLVAEGKADRALLICGTGLGVAIAANKVRGIRAVTAHDSFSVERSVLSNNAQVLCMGERVVGLELARRLAREWLGYEFDGGSASAQKVREITNLEEGDY	156	N	Y	N	N		N?	0	0	0	Y	Y	Y	3	1
scaffold00055	CPUR_07082.1		MRLLTLLTSVCGALALATGPVHRPTDQQAVDGDASLSLEDIALVAHEITRRDEKASLSVEKRNSIFNGIKLPTIASPQSAAIYGIKIIYNMAGHWVKVNKEYVYQYYVESIKVINELAERMEVELISAGQTFIAAHLSESQEVTGTPPAGAETYALVLREVHTGL	165	Y	Y	Y	Y		Y	0	0	0	Y	Y	Y	1	not determined, as secreted and no transmembrane domains
scaffold00056	CPUR_07110.1		MLTIIHLLLPLLSLLSEGFAAPTAKDGQPASVSEYAYIVSLYAHSDNITETHPPEAPACTGLLLPKNVIVTAASCVHDMDAEHARVAIGHGPNMTIHPWEGVSWPGQYNRHRHRHDIAAIIFRGTHNVTNFAKLSADEVREGELLTLITPGPVTKAGDAELRQTQLPVINHAACHHQLKSILSIKDKFCTEGSSSFCSHAKPATTYSAAYAGSPILRNGAVVGIASVGAADDAQGCHPLAFTIIKSHLSFLAQFYDREGSSRDEDKA	267	Y	Y	Y	Y		Y	0	0	0	Y	Y	Y	6	not determined, as secreted and no transmembrane domains
scaffold00056	CPUR_07118.1		MQLPSNLGLLSLWVLGSMAVVDSQGNTLDYTDSIRALSFGNVEMKSSGASSGEIWFNVTGFAADKLPHVQQDVGIYTMDNLEPLRMVAGLGQAAAQQGKWGDLVYLYNVFSMNGHLDYAKATSSELQDGLLAAVTKSDGSGVDQDLITEYIKTSSSPALAAAYGSLLTISAASQHPPRWTRKTCSSAHQAVKSACRSLVESIHFNASVKTGGPRSICQSGCCISWSANATFQIQNLYNAANYCVSTCGTATVSCEVYGVSLQGTIVDQCLSNRATGCT	278	Y	Y	Y	Y		Y	0	0	0	Y	Y	Y	10	not determined, as secreted and no transmembrane domains
scaffold00056	CPUR_07122.1		MENEEQVERKSRKSVAFTDEQIVVDADGSVTTMSAPEETKETAQSHTPPAETDDVAPPEDGGLDLSMMKKKKKKKVKTKEADGEDDFAAQLKQLEVKDTEETAVVAPEEAGDMDAGTGVWAHDETKGIGYSLLLHRFFHQLSQKNPDHTLTGAKSFKIPPPQCMREGNRKTVFANIADICKRMKRTEEHLTAYLFAELGTNGSVDGSRRLVIKGRFQQKQIEGMVRKYIIEYVTCKTCKSPDTELSKGENRLYFVTCNNCGSRRSVTAIKTGFSAQVGKRKKMKA	285	N	Y	N	N		N?	0	0	0	Y	Y	Y	6	2
scaffold00057	CPUR_07156.1		MRLLTALAFASGVLALATGPVQHPAGQQEVQGVASFNSEDAAVHVVPDIAPRDETVSSSALEKRTGYEATVPLPVVGNPRSVTIAGVIVTFIMAKRMVQRGGAEFAEFFVDKIMFKSQNPGFTKIQAIANGVTFLSRKIVKSFEATGEVPTGAEAFKLFVEQTNDEL	167	Y	Y	Y	Y		Y	0	0	1	Y	Y	Y	0	not determined, as secreted and no transmembrane domains
scaffold00058	CPUR_07203.1		MRFTLSTMMCFLALGASVSARVISERITHRVVPTWEVAVDPEQYQDSYEGDTILVNGTIQQVDAYMEAHYPGWSVKHAKFSTPYWIPPKKTELMKVKSVTCNSPLHQASTRTILGAIDHLRNISEHRGPKWMPGPGTCGMLSCVDEGAIFWCNDSDTLRTKTLEAFSDIVVAAEAILSHCAISGDTLKPMVSGKAILSGDDSFVVGKSSCGA	212	Y	Y	Y	Y		Y	0	0	0	Y	Y	Y	7	not determined, as secreted and no transmembrane domains
scaffold00059	CPUR_07257.1		MRIFVALALACGALAAAVQPLEPASEARDVLTSDFDMKGAYLDMDTDSEVAGLEARSEELEDAEGLNKRAYLFRRVVKIPEISHGAKPPTPMPVELYGVRFMFLMEERQTVLGSELQSEWYCRAIRVSNLVSTRRLAIMRTSRRSIFRRVMPYRSSQIVQLPEGLTYLELGAAAAPK	177	Y	Y	Y	Y		Y	0	0	0	Y	Y	Y	2	not determined, as secreted and no transmembrane domains
scaffold00060	CPUR_07321.1		MRSTFVLFGLAAVALANLIPNADKMRDVSDTQGSEVEDDTPTRMYERAECCYYGANGCDCYENQECCILQHPPLRAFEV	79	Y	Y	Y	Y		Y	0	0	0	Y	Y	Y	6	not determined, as secreted and no transmembrane domains
scaffold00060	CPUR_07328.1		MSTTDPPIDSPIDSPITTTTAPPPSTPTEPSFTGEPIPDLPPSPQFATLDELLAFLHKWGTAQGVGFVKGSSSSKREINGQRQSAYYQIECDRGHRRPSQSTGLRRPTTRRINCPFRIRASCRKAKGNTWTYAVIPGRGHHNHAASIDPVAHPVLRRRTPEQKALIRSLCSIQRLQVRDILEIMRVHDPEIIITARDVSNERLHMKLHPTPAATAAAAAAGGTTAAAADNDRENSQRREAGKGGGAVPSIRVPRTDEELKASREACGKRLSRGPKATTTMAASTARLDEGEPSADVP	297	N	Y	N	N		N?	0	0	0	Y	Y	Y	5	1
scaffold00060	CPUR_07331.1		MQAPISLAAAVSVLIAAVAALPQAKLLPRAAGSAPKPKYSVVALEPGEDGKGDGHNGPGAQTVVETVVKTVVKTEGPTTQTITRTGERVTITNLAPTTVPVVPIGGNTNTNTIVTVTVSVTAEHTSGRGASDSTTTTRATLTSTETNSPPKVTTLSTTATSTPPVPELSTSFSTSSHVPDFNSSTSRSCTESTLTTSKTHLSQTPTSGGTTTPTASSDSSRGPLSSMTTTTTTGLGPIPTTLDTVLLTTHVSSTSTKSNDDGKWHTTYPAWNESAPHTWRKI	282	Y	Y	Y	Y		Y	0	0	2	Y	Y	Y	1	not determined, as secreted and no transmembrane domains
scaffold00060	CPUR_07347.1		MGRCTDLRNNGDLDNERHEQERLAEPRHRQKIPADTRSKAPPVGKDSAADKVSADPVQRRSKDLKRGCPTEAALDKDSVVGRALYMQRLVPPQNLAGGWRRGGFGDCSDVFFFLVSAMTVIFSDLCHPDVLDVFVKD	137	N	Y	N	N		N?	0	0	1	Y	Y	Y	4	1
scaffold00061	CPUR_07381.1		MSDTTAVNQAYFNNLASEYDTRFQNTIERLEEEVRARADLLGARPGGRLLDYACGTGLLSRALGPQLSRCVGIDISESMVEQYNARSNRDGLAPEKCIACVGNLLSPDDPSPEKFSSPDFFDFDLAGVGLGFHHMDDCALAAKQLAHRLRPGGVLFIVDFVTHAPPPSEQISSVRHNGFTEQQVRDMFEGAGAGGNFAFHALPEDITFENAHGKGKHMTRRVFIARGEKEQ	231	N	Y	N	N		N?	0	0	0	Y	Y	Y	5	2
scaffold00062	CPUR_07402.1	CL_49	MKFSSLINMALAASQTAFAAVGTSWKFTGKPKGGLRDITFPFRMEGATHKSGYFFAQQFSFQGLRSIALCGVKTQPNGPGGRSVVRAVFSTYQAGSTTEDGNCRGDVDGGPGVSCTADFYGDYLSIFNIVVENVGGTTWKATAINTSTGRDIHIGTWTLPSSAGGINTSQYGIVEYSPWNTGRHTCGNGNLPKTTVTMYNPFSRTRGAGNGILNQPFEYFDCIKKIGFSTQKVPNGWHIQCGFYSAPSRRSEALMLPDSAETAEEETV	268	Y	Y	Y	Y		Y	0	0	0	Y	Y	Y	6	not determined, as secreted and no transmembrane domains
scaffold00062	CPUR_07403.1	CL_49	MALAASQTASALVGNYWTFSGNPPGGLRNVTFPFKMDGASHESGYHYAQKFNFEGIRKVGYCGIQNRPSRGNRSIVHALFSTSQGGATSRDKNCFPGANGGPGVSCTVDFYGSYDIVYNIVVENVQNTTWVGRAVNNSTGKSVHIGSWTLPPASGGIRPNQVGLVEYYPWRSNRHKCHSLPKTAVTMYDPFSVTPGAGTGSVQKPHEYGGCIGKVAFSTEKIGNGYRIQCGF	232	N	Y	N	N		N?	0	0	0	Y	Y	Y	6	2
scaffold00062	CPUR_07405.1	CL_49	MKLVSLSLMALAASQPAFALVGNGWKFSGNPSGGLRDVTFPFKMDGAAHKSGYYFAEQFNFQGISNVAYCGIQNRPNARGKSIVHAVFSTFQGNSTTQDKNCHTGADGGPGVSCAVDFPGSYNAVYNIVVEHVRGTTWKGTAINTSTGESFHIGSWTLPSTAGGIKSSQVGFVEYYPWNSQPSHQCRNLPRTAVTMFDPYSKTPGAGTGRINKPYEYGDCVGKVAFSTQKVTNGYRIQCGF	241	Y	Y	Y	Y		Y	0	0	0	Y	Y	Y	6	not determined, as secreted and no transmembrane domains
scaffold00063	CPUR_07455.1		MLLFCPQCANILTVSLTSNRTNRLECRTCPFEHTITEPVFSRRVFERKEKEDVFGGPGAWDNAQKGRAQCPADGCDGDEAAFFQVQIRSADEPMTSFFKCMTCGNRWREN	110	N	Y	N	Y		N?	0	0	0	Y	Y	Y	8	2
scaffold00063	CPUR_07466.1		MVYSAAHIKHMQHIEVTGLPSQEMSHQPPFSVPSGRPYGPRVRPSERDAQLALWLGKKFGSALVVTAATVAPRAIESGSDIGGQASFWCCQAECYLSLVLVMALIVDAQTWQYQSDTFEETESRPQSCNYETAAAPSRAFTKTADVYLEEEGNGGKNG	158	N	Y	N	N		N?	0	0	2	Y	Y	Y	4	2
scaffold00063	CPUR_07476.1		MFLLEYQTFSGAMAFQPCARDVDLRGYFKAFDPIEIGGDPLFRIARSWSCIVQSFQGLPKEIRWVLATVYDFSNEMMRPDTSEEILWAMRRWLMYWFDIAERLFQKYNLPISAPDVDWFCRPTAVSVEDDQAVEVGSDTLNGHDSVISDENRTVIHHRMESSPYTVAGYPQGAVFSSNISAWIAAQPDWATAFPQPLMPTPGDGIVIPRYALSEPHLSASAWNSGGQERNSGGFRLNPEATEFDPHMELRTSPGSRTSRSPSPMSEDSIVVRDMSSELDGICCSDGSPAASKHCAS	296	N	Y	N	N		N?	0	0	0	Y	Y	Y	6	1
scaffold00064	CPUR_07481.1		MKISTILSALTVMGTVNPVRAVNAKNIVFNIEGCPDSAPVCIFQLGQKASLEVSFKTISTFTSTHLTMSGRYGPTRVPIPLIPTEACDTWGLQCPSEAGAQQTLKIEVPIPRKGWLRGQFELQMKLYDGKRDLLLCKTFPVEI	143	Y	Y	Y	Y		Y	0	0	0	Y	Y	Y	5	not determined, as secreted and no transmembrane domains
scaffold00064	CPUR_07506.1		MKFSAILGSLAIYGVQVHAIPTDLDSQAIQPIEASSPSPNTLEVRDSYCCAGFGSRKDPANYITQYIPRISGTYFWDVSNNGNECMVIVRRNPLDCSGWTFTAYGCGDSASSVDISVRPAGDCRR	125	Y	N	Y	Y		Y	0	0	0	Y	Y	Y	6	not determined, as secreted and no transmembrane domains
scaffold00065	CPUR_07568.1		MEDVGRSPADVSPVVFEPTTIPTLDGWIESLMNCKQLAEADVQRLCDKAREVLQEESNVQPVKCPVTVCGDIHGQFHDLMELFKIGGPNPDTNYLFMGDYVDRGYYSVETVTLLVALKIRYPQRITILRGNHESRQITQVYGFYDECLRKYGNANVWKYFTDIFDFLPLTALIDNQIFCLHGGLSPSIDTLDNIRGVDRVQEVPHEGPMCDLLWSDPDDRCGWGISPRGAGYTFGQDISEAFNHNNGLTLIARAHQLVMEGYNWSQDRNVVTIFSAPNYCYRCGNQAAIMEIDEHLKYTFLQFDPCPRAGEPMVSRRTPDYFL	323	N	N	N	Y		N?	0	0	0	Y	Y	Y	11	2
scaffold00066	CPUR_07582.1		MFAIKLFFFAALAVLASVTLAEVTGKFNVASYYTHPQTDQHGHTKTVRTHQSWQFQTKVKSQKTLDKLVHEFGAWSGHEFTCKKGRHGPSYNIVATRDYPNKNDALASNQRARSVVNNHKNEE	123	Y	Y	Y	Y		Y	0	0	0	Y	Y	Y	1	not determined, as secreted and no transmembrane domains
scaffold00066	CPUR_07590.1	CL_50	MKFKILSTMMCFLALGASVSARRSRHPKSPEDPPYAVPFVPTWDVAIEPGQDEKIILYGTIEQADAYMELHYPGWTVKYANWTATHPNPVKLGPASLPELMEVKKVKCNWPSYHSPTRPLLRGIERLRSISKARYLRSGPSPRMCAIVSCSQAGAIILCNDTDKAMKTLEHFSDLAFAAQNVVQKCVRGFRNPRVSGKIFFVRGFSIIARRWDCNVEWPGTGHGAAEIPPDLPPPSRPGPPAV	243	Y	Y	Y	Y		Y	0	0	0	Y	Y	Y	7	not determined, as secreted and no transmembrane domains
scaffold00066	CPUR_07592.1	CL_50	MKFNALSPMMGFLALGASISARYIPESAIPESAIPEPTTDLFVPSWDVAIEPGQKDTIVVNGTIQQVDSYMEAHYPGWAAKLANYTASHSAPDKQAPWNRLPGPFNISSVICNQPLHRASTGAIFGGIDHLRTISQARRPRNGPGPRSCGQFSCSNDGAIVLCNDVRCSDDDEDDISCRYSDQFTTLERFSDLALGAETVVKQCVPSDSRPMVSGKTYFSGDYSVIAGQWSCDAEWLSTGDSGVEMPSGMRDGSGY	256	Y	Y	Y	Y		Y	0	0	0	Y	Y	Y	8	not determined, as secreted and no transmembrane domains
scaffold00066	CPUR_07593.1	CL_50	MKFTLSTMMCFLALRASVSARAISERITHRVVPTWEVAVDPEQYQDSYEGDTILVNGTIQQVDAYMEAHYPGWSVKHAKFSTPYWIPPKKTELMKVKSVTCNSPLHQASTRTILGAIDHLRNISEHRGPKWMPGPGTCGMLSCLHEGAIFWCNDSDTVKTLEAFSDIVVATEAILSHCAISGDTLKPMVSGKTILSGDYSFVVGKSSCGAKT	212	Y	Y	Y	Y		Y	0	0	0	Y	Y	Y	7	not determined, as secreted and no transmembrane domains
scaffold00066	CPUR_07599.1	CL_51	MKFTLSTMMCFLALGASVSARAISEPITHRFVPTWEVTIEPGQNLWEETILVNGTIQQVDAYMEAHYPGWSAKHAHFASPYPVHAKEAPASLPELKKVKSVTCNSPLHQASTRAILGAMDHLRRIGMDRGPRWSPRPGTCSKLSCSDEGAIFWCNDASESALVFPEPTTGLFVLSWDVAIEPGQEDKIVVNGTIQQVDAYMEAHYPGWSAKLANFTYSHSAPAK	224	Y	Y	Y	Y		Y	0	0	0	Y	Y	Y	5	not determined, as secreted and no transmembrane domains
scaffold00066	CPUR_07600.1	CL_51	MKFTLSTMMCFLALGVSVSARAILESINHSIVPTWRVNINPGGDDLWEGTILVNGTIQQVDTYMDAHYPGWSAKHANTTYRAPDEEDSESLMKVKSVVCNSPLHQASTRGILGGIDHLRSISIDRTPSYVPSPGTCGKLSCSDEGAIFWCNDSDTVKTLDGWFDIAVAAEAILSQCAISGDTLMPMVSGKTVLFGDYSFIVGKSSCGADF	210	Y	Y	Y	Y		Y	0	0	0	Y	Y	Y	7	not determined, as secreted and no transmembrane domains
scaffold00066	CPUR_07601.1	CL_51	MKFTLSTMMCFLALRASVSARAISERITHRVVPTWEVAVDPEQYQDSYEGDTVLVNGTIQQVDAYMEAHYPGWSVKHAKFSTPYWIPPKKTELMKVKSVTCNSPLHQASTRTILGAIDHLRNISEHRGPKWMPGPGTCGMLSCVDEGAIFWCNDSDTLRTKTLEAFSDIVVAAEAILSHCAISGDTLKPMVSGKAILSGDDSFVVGKSSCSA	212	Y	Y	Y	Y		Y	0	0	0	Y	Y	Y	7	not determined, as secreted and no transmembrane domains
scaffold00066	CPUR_07602.1	CL_51	MSTLSTILFLALGLFLALGASVSALVVLEPTTGLFVPSWDVAIEPGQDDSDKVVVNGTIQQVDAFMEANYPGWSAKFANFTSSHSAPAKRAPEWRTKKAIECNLLLDQGRTSAILEGIDYLRRISKDRHPRNGPGPRSCGRVSCSWDGVIVWCNDGDKPKTVDSFSEIAAGAASVVKNCAMNGLAPLVSGHVWFFGNWSVIAGKWRCDDEWELPSTGH	218	Y	Y	Y	Y		Y	0	1	0	Y	Y	Y	6	not determined, as secreted and no transmembrane domains
scaffold00067	CPUR_07633.1		MKLHVVSWLIQVSFASATVFGRVGVAKELQHRQNTTATEPQFQNATSPKNWAVVMYNSFDAIDVFGPIDVLFYLSMSKQLNLNFVAESMNPLWMRPTSQAFNKPGSRFAASINPTHTFEKPPRDIDVLLVPGGPGMRHANMSRPAINFIRKTYPRVKYLLTVCTGAGLAASAGVLDGKRATTNKASWKDIVAMGPKVKWVSPAKWTIDGNIWTSSGVTSGIDLIFEFVDVMYSKELSLQIQGSIEYQRARDACDDPWAAVHKVPPTGDCRA	271	Y	Y	Y	Y		Y	0	0	0	Y	Y	Y	3	not determined, as secreted and no transmembrane domains
scaffold00067	CPUR_07640.1		MPSLKTTITLLIPLIAMTFASAPPLNIIDRNAPLAACTPPSESTPTEDDDQGSSSTSSTVTPAAVLEIEVDGERKSCDYAFCDERGTSWCFYWHGVTAYDVSRGASPAETKVPLGLCGGN	120	Y	Y	Y	Y		Y	0	0	0	Y	Y	Y	5	not determined, as secreted and no transmembrane domains
scaffold00067	CPUR_07654.1	CL_52	MQLLSAILVAVAASGAVADTPATTQRSTSTDINNEPPRFPRWCNHGTAGNGGCEANGLNTYCCNAVQTPYFEVFRMVTVASENEDGISSCENGGVIWCS	99	Y	Y	Y	Y		Y	0	0	0	Y	Y	Y	6	not determined, as secreted and no transmembrane domains
scaffold00068	CPUR_07656.1	CL_52	MRFTILLGLSAAVSALPLDGSDKSLLSDSTSSGPKLPNYIFSNFKKSVGDTEDIPTGPKLPNYIFSNFKKSVGDTEDIPTGPKLPNYIFSNFKKSVGNTEDVRERSPLPEAEKVVVNAAN	120	Y	Y	Y	Y		Y	0	0	0	Y	Y	Y	0	not determined, as secreted and no transmembrane domains
scaffold00068	CPUR_07662.1		MRFTLVLGICAAVSALPLDGSDKSLLSDSTSSGPKLPLYNYRLSNWLEEGVQQEIEDTLNRSPLPEADKVALNAAN	76	Y	Y	Y	Y		Y	0	0	0	Y	Y	Y	1	not determined, as secreted and no transmembrane domains
scaffold00068	CPUR_07670.1		MKALVAFLAMLAPAWASHISLAERSVAAPNSSSPVPGTPSGAYCECGYTYCASVLMAMKTPWTTKQLANAYCTTSHAECSSGKPSTGINTALFICLCNDAGQKYGSNLDLLCACDKCLVVAPDFRGRSDAVVRDWSD	137	Y	Y	Y	Y		Y	0	0	0	Y	Y	Y	10	not determined, as secreted and no transmembrane domains
scaffold00068	CPUR_07676.1		MYVYNVSNCELGSMPSHKFLGFGCWVGGVQTQVRSLYGIEGNGALDVCFSTACPCVSLVRSEQEILLRESKRKRLTACHHRVQLTSNEYQRQDSMSYLSSESAKVKPISKEETLSLGTTAVQGLRKPSLDDHEVTVTGKMTSPRQLDADATILSPAKTTKVSGHHICHDPVATLASRAVPHDLSADKARYFAKLDHDQNLSRDLLAGSGSGNKMPHGVAAREASDGHTTRPSHQVTDDQNKASRSSL	247	N	Y	N	N		N?	0	0	0	Y	Y	Y	7	1
scaffold00068	CPUR_07687.1		MATLKALLFLVAASSNVLTVEGTDREAPIPGSSVETLNPRDAPNSLDGTIEPVSSKAKQLSPRWDQIKPNRIECADGKRWKKAHRWYILDGIMYLEGLSAKPTIGPGPGNCSRVSCSYEAAIWWCNDNSEKLELNSFNEIVDGAEAIMDECLSYGLIMDRMGGQAFMPGNWNVIVRQDKDHC	182	Y	Y	Y	Y		Y	0	0	0	Y	Y	Y	6	not determined, as secreted and no transmembrane domains
scaffold00068	CPUR_07688.1	CL_53	MVIFKALLLLVAVSSNVFAIEAPIPGYDVKTLDWNVHLDPRDAPITLSGTVEEVTSKAKKLNPRWARDMAKRKPARDDEARLQTRDWAYRVDCADGKRWKKAGLWHIQAGLDYLSKLKAKPKMGPGPGTCSRVSCSYKAAIWWCNDNTEQHELESFDEIVSSATSILDKCTDYGAPFSFVGGQAFMPANWNVIIREDKDHC	201	Y	Y	Y	Y		Y	0	0	0	Y	Y	Y	6	not determined, as secreted and no transmembrane domains
scaffold00068	CPUR_07690.1	CL_53	MAIVKALLLLGAVSSHVSAIEAPIPGYDVETLDWNVRLDPRDAPITLSGTVEEVTSKAKKLNPRWARDMAKRKPARDDEAHLQARDWAYRVDCVDGKRWKKAMLSSVQEGLDYLSKLKAKPKIGPGPGKCSRVSCSYAAAIWWCNDKSTDLELDSFWEIFSSATSIIDQCTDYGAPFSWVGGQAFMPDNWNVIIREDTDHC	201	Y	Y	Y	Y		Y	0	0	0	Y	Y	Y	6	not determined, as secreted and no transmembrane domains
scaffold00068	CPUR_07691.1	CL_53	MAIFKALLFLGVVSSNVFAIEAPIPGYDIETLGRNVHLDPRDGGDSPITLSDTIEQGTSKVKKVNPRWARDLEMRKPLPDNEPRCTATREWPCKVDCIDDLQGEPWYRADLLFVREGFDYLMKHSGKPKLGPGPDKCERVSCSYKSSIWWCNKSHAYVAEIPRRNSNLGVLALDEFNDLTDRKAVYRTYRDKEGPRLLRSQSIR	204	Y	Y	Y	Y		Y	0	0	0	Y	Y	Y	6	not determined, as secreted and no transmembrane domains
scaffold00068	CPUR_07693.1	CL_53	MAIFKALLFLGVVSSNVFAIEAPISGYDVETLDRNIHLGPRDGGDSPITLSGTIEGGTPKAKKLSPRWARDLEMRKPLPDDETRRSATVAREWPSTVDCIDDLKLEWSRTDLRFIREGFDYLMQHSGKPKLGSGPDKCERVSCSYKASIWWCNKSSEPKELPSFKEIVRIARTILDDCIRYDPDMDLVGGQAFLTDWSVIIRQDLDNC	208	Y	Y	Y	Y		Y	0	0	0	Y	Y	Y	6	not determined, as secreted and no transmembrane domains
scaffold00068	CPUR_07695.1	CL_53	MATIKTLLFLTAVFSKVFAIEAPISDYGVEPLSWNIHLDPRGNPITLNGTIEEVISEAKKLNPQWVQDLEKRKPLPDDDAPWRDSVWVPSVICTNSGVWKPARADRIQEGIDYLSKISTKLTLGPGPGKCSRVSCSYKSAIWWCNDRTKELKLNSFDPITSAARAILKKCNKHGTVCGQADMPPEWQVIVRQDMDNC	197	Y	Y	Y	Y		Y	0	0	0	Y	Y	Y	7	not determined, as secreted and no transmembrane domains
scaffold00068	CPUR_07696.1	CL_53	MVFLKNLLLLGVVSVNVFAIKGPIEGYGVEKSSRNFHVAPGDPPVTLNGPLEEFTSKDKKPNPRWARNLENRKPSETSAGSAAAKPTNVLCNNGLGRWSLASASSIRNSLDNLRQVTKKPQIGRGPKLCSRLSCEGDSAIWWCNDDYEPREQNSYGEIIIAIEAILKKCTDSSSEPALVRGQAFMSGNWNVIIRSDKDYCTEPGGLEV	208	Y	Y	Y	Y		Y	0	0	0	Y	Y	Y	6	not determined, as secreted and no transmembrane domains
scaffold00069	CPUR_07729.1	CL_54	MANILSILIATLAVVSPVVQARGCTPGLTYCGHTLMTYGYSGAQSLGSGTLYRCQSGGSVTELKTCSFGTVCVDGGGGNDDFCIPSI	87	Y	Y	Y	Y		Y	0	0	0	Y	Y	Y	6	not determined, as secreted and no transmembrane domains
scaffold00069	CPUR_07730.1	CL_54	MANILSILIATLAVVSPVVQAGACTPGLTYCGHTLMTYGYPGAQNLNYKTLYRCLSGGSVEKLNTCSWGMRCMDGGGGKDDFCFPSF	87	Y	Y	Y	Y		Y	0	0	0	Y	Y	Y	6	not determined, as secreted and no transmembrane domains
scaffold00070	CPUR_07770.1	CL_55	MGLALAIAMQQLGAVARPADPVDPNSPPVDLQPGDGDFIKLPWPPATKTLGCTTTLYELPPFIWGPTRTIWTTTTTSTESINCGPCTAVTTAIIPDGPGPVVHFNTTITEKRPSPATAFACKTSDGHVATIPTHTPTPTH	140	Y	N	Y	Y		Y	0	0	0	Y	Y	Y	4	not determined, as secreted and no transmembrane domains
scaffold00070	CPUR_07772.1	CL_55	MKISAPTLMLAAALGASARPSGHGHGHGQLHRSLEKRMDFVMNEKPTPPVVVKPVAPVKNAYQAPPPPPPTPVAPVSTPVQTKPASNPGSSSSGPKKFCGGLGKRATLAQIAYKGNVGAASNYGCNLMAVDDASGYDYSASFENNSGKDQKCVAWLKIGPTGKIDGFFKGNEALTFDLPANGKKYLVADSDTQGGVACSPSSIQYSNIGQFAGTWFEFDFANHSNGGYSGADISSLVAASAGLPIQAMKVCAAGNQPCSVINNGGSGTNAYVAGTNDLDGVGLNMNPGPVHFEVTVG	297	Y	Y	Y	mito	Y	Y	0	0	0	Y	Y	Y	6	not determined, as secreted and no transmembrane domains
scaffold00071	CPUR_07781.1		MKASIAFLLAVCTSTIMGEDIISMITECARDCLLESVKIATNCKSKDYECACDNAEKIQNDGQNCVIQACGRWKILHEVVPSLKEFCEEARRPIDKPVDGPGYPTGGPRL	110	Y	Y	Y	Y		Y	0	0	0	Y	Y	Y	9	not determined, as secreted and no transmembrane domains
scaffold00071	CPUR_07795.1	CL_56	MKFSSVLGTFALATLEAYHVYAGPLEAISPVARAIPPNSYCCVRVAGGSTYGFPFNSEYNVESFTTDNNCMITVTRGKAPSQDGCKSWPVAVSCPKDVKAPAITLFAGPPC	111	Y	N	Y	Y		Y	0	0	0	Y	Y	Y	6	not determined, as secreted and no transmembrane domains
scaffold00071	CPUR_07797.1	CL_56	MAKQLTSFDLVFPKAYCEGLDDPVTGTTIIEYPVRRTVGAISIWHLEGYEWLRRTPSIRTLGIYEFCFPVDVESHEDSPLLRFLATFPNLRTLKINSSEYSTPDFVSLVVSIMRVTHLKTIYTTCVDGEFLDQLRETAHEHGVQLMSQFPEQQWPMQLES	160	N	Y	N	N		N?	0	0	1	Y	Y	Y	3	1
scaffold00071	CPUR_07799.1	CL_56	MDTSFPNVDPEGLLYQYETESDETDDVATWLEEEFTEYGPCQDSTPYGISFSYQPTIREPSQDEYSAFNGCLGAIEAVHLPVHVPWTEQRLYQSRDGEISQKVLAAVTFGGRFLYVLAGAEGSLQNATFMRMAGGMDFKVPKGRFFIGNTDFGNTRRGVLCPYGKVSYDLEKLAESGVFPETPEQLFNLRHSSIRVVVEKVFSMMKRRWNILEISPPEYSVMDQTRIIYAATGLHNFLLTKGLQPEVYAEQKEEALSASEKLVRQHSLDLADEVVGDRTGKHVRDDIAQAFWANYRRLVDGS	302	N	Y	N	N		N?	0	0	0	Y	Y	Y	3	1
scaffold00071	CPUR_07807.1		MKFSSVLGTFALSTLEAYRAYAGPVDAMSPVARTLAPNSYCCLHLPNGNTIALPVASTSEAAFDMGNKCIATITKGTNDCSTWTGTASCPAGVSPPGMITITTGPPCT	108	Y	N	Y	Y		Y	0	0	0	Y	Y	Y	6	not determined, as secreted and no transmembrane domains
scaffold00071	CPUR_07812.1	CL_57	MKLFTSLPLALFACHALAQCQKGTFNKSTSEDGLDIRDECSLGPNSLYTCTDNGKTVMTVAHSKVAQEAFTFKAFDVDATVYIACDNGKKEFFSCRVGSSAMILFWDCDGAVASIYNVHEK	121	Y	Y	Y	Y		Y	0	0	0	Y	Y	Y	7	not determined, as secreted and no transmembrane domains
scaffold00071	CPUR_07813.1	CL_57	MKFSSVLGTFALSTLEAYRAYASPVDAMSPGARSLDGRALPKMCCVNLPGGNTIGLPDASTGSASFDMGNKCMATVTKGTDDCTTWKVATSCPQGVSPGTVTVSTC	106	Y	N	Y	N		N?	0	0	0	Y	Y	Y	6	1
scaffold00072	CPUR_07819.1		MKLCGKALFALAAFVHIGISTAVTEVEEFLAKNPDIQVGREALGKAEASIGPNTFGVVNKPMSNIVMLQQFDGDTNERIFAVALIDDEKAEEYYKKNNIDGEVQGQVMKRYDVSATPDKKKCGRAVAANEPRFIFERAARCGQFCSRSFSCTVEARCPTCRCVGGNCRHQLSCQSRAL	178	Y	N	Y	Y		Y	0	0	0	Y	Y	Y	10	not determined, as secreted and no transmembrane domains
scaffold00072	CPUR_07844.1		MGPFNEKTLTPKGLTIDKQFVCSASAFRSSIAANRNIISAPHTKQEITEYFKFSEAGANEACPIAPHLPPTARTNTYNEFGKVCDKILDLAAAAPRDYQEIFDGLDKLYKCRTYLDMRTTRDTLMAKLDAREAYIRETSASVKATKGAIAERIDKIDLAQKQLQKICGNLCADEIRSRLLQKFCPDMAQMALNITAVESLRTWVAELDFTKDIRASVIELQKIVGGFNDIMWDHSCVRDYVEIIEIGSVPTSHLQEAIIFETWKDLHEQVSTFKAEINKHA	281	N	Y	N	N		N?	0	0	0	Y	Y	Y	8	2
scaffold00073	CPUR_07867.1		MRSSLCVVRSCDAEPLILVAFTDEDGRDLPLPRPRSRVVFLRDTQCLCLVNYKLRVSDVDLTSKIGYGGASAASAPQQRTVANLAARNSATGGLKLRRFCGTSCEAEHGGCDYGRIEGLGFGGVADRSP	129	N	Y	N	N		N?	0	0	0	Y	Y	Y	7	2
scaffold00073	CPUR_07875.1		MAALIKAANAKIRSNPVLDYVCSTHFWGPVSNFGIPVAAVLDTQKSPDLISGQMTGALCIYSATFMRYSLAVQPKNYLLFACHFVNECAQLTQGYRYLSYHHWGGKENKQHQKGVEAAEHKIGKIEDKVKGTISK	135	N	Y	N	N		N?	0	0	0	Y	Y	Y	4	1
scaffold00074	CPUR_07890.1	CL_58	MNSLPPELLLQILSYLPPSSYPPVRLTSRLLNALLSPLAFPSLHAFLDPDSAQHLLAKSLREARARNVTTVWSPLCCVPARLPIPRSFLLALYLALRGQQWVEGDRAHKMGEETEEKALRWESDSAIGGMGFEGESEDEEDEEMTVEKLAEVTGREDLRVEVVREAMFRYALYLSYVYGGMGEAPSLWVFDEKAWWGKS	199	N	Y	N	Y		N?	0	0	2	Y	Y	Y	2	1
scaffold00074	CPUR_07892.1	CL_58	MSAVQLSFSLRVSSGVKTVHLLGSWDNYVGQLPLAKDRSSSKSGSWKGTFRFQNALLEAGHRYWYYYIIDGYHVAHNPGVASTIEPTTRRELNILDVPFENLEKSSSSSRHHRSSSSKDSKDSKERRSSSKSSSKSSSKSSSRHHSSRASSKDGHRESRRPTSLMVEIPKGRPLSISQIQAPKPVSPYPAKNILEADYHHEEIEQLAARFSHAGLDDEDVMTNFSTSPVSSTGSSMGYRSDSSSPNSSLSGYSTPTSDCGICICERYGITRTGERVMLDCGGARCGYGEDISDCSSCSDGEDEPAHYVPSPNRRHGMIIT	320	N	Y	N	N		N?	0	0	0	Y	Y	Y	7	2
scaffold00074	CPUR_07901.1		MKAIIQRVLSASVTVDKEIVSSIGKGVLVFAAVAPGDSEKEAQQIANKVLKMKLWDDEKGGRWKQSVMDINGEVLCVSQFTLLARTKKGTKPDFHGAASPEEASRLYHFFVDAVKQGYQAERVKDGRFQAMMKVALVNDGPVTLELQAGTDASGDCGKTAS	161	N	Y	N	N		N?	0	0	0	Y	Y	Y	2	1
scaffold00074	CPUR_07906.1		MASQAAALVTWSMSVENVATSSADIWRWRTQYGEVLGGLGTGIGDGDRGVICGREAACLAARDREHEVDCDAQDARDNGTAPWDEQPVYMTTANPSPPALAAHASSTLSPLGPATPLGSLIEEDRHGQTSSPQLGPGYERHEIEGIGGRVKRKLVRMVRVGACVPEWDDEKGCGSCALAPELKGCARSWCGWCCRVIPGESDLPIEKGPSFDGCAVRQCDLE	222	N	N	N	Y		N?	0	0	0	Y	Y	Y	12	2
scaffold00076	CPUR_07940.1		MKFFAVTIAALAGVALAVPTDNDKCRPGTYQCSVNYMDGKPGWSVCNTEGSWVRGGDCPPLSECKFNDENGSPYCVPAGFHFN	83	Y	Y	Y	Y		Y	0	0	0	Y	Y	Y	6	not determined, as secreted and no transmembrane domains
scaffold00076	CPUR_07945.1	CL_59	MKFQLGFLLAGLVAAAELPTLQLADEDGVKRPAGKGGASVEAFCPPSFPRYCPIGGFCCRTSKCCSLSCCQESATYCHNGHCYR	84	Y	Y	Y	Y		Y	0	0	1	Y	Y	Y	10	not determined, as secreted and no transmembrane domains
scaffold00076	CPUR_07946.1	CL_59	MKFQLGFLLAGLVAAAELPALQLANEDGIKRPAGKGGASVEAICPPSFPRYCPVGGFCCRTSKCCPRSCCLESARFCYNGNCYR	84	Y	Y	Y	Y		Y	0	0	0	Y	Y	Y	10	not determined, as secreted and no transmembrane domains
scaffold00076	CPUR_07967.1		MQLNSLLVNLLLTSLAAARYISSDPATCSKPPVKRGLRLHGETPEQNLAPVKRGLRLHGETPEQDLAPVKRGLRLHDETPELDLELDARSPMGGSSIQGRGTEKEACLRCCHIGTNMCNKECENKSQDGAGDLRVTIVLSPPFRD	145	Y	Y	Y	Y		Y	0	0	0	Y	Y	Y	6	not determined, as secreted and no transmembrane domains
scaffold00078	CPUR_08030.1	CL_60	MNSPWETDTTAKVSEVQRLLFYDDVERREEKLLNLLDRVLQYVPSPATLEAFTEALAGTDYVLFPEKDEDQPAGTWHEEGEVGRHENAGEDDGASRACPERNAIASDICRLLQMPEYDTTKFALPWKDTIPGKLEAFLNHLDEHRCHRIAASAQIAASEGQGRQAEDPDKHRAFINPEFVDFLQEEIEHANEVISNPHLKSNISSGHRTRRNAFRARTEFRGGRGLGSPLVEGFTPDQMPVDEPRNIRVLGPFQLWAPLLLWEPETLPADSVRTERSTLVEVETSTGLSAAEGSEDPGEQDEIL	304	N	Y	N	N		N?	0	0	0	Y	Y	Y	3	1
scaffold00078	CPUR_08031.1	CL_60	MRLLTLLPFACGALALATGPVRLPADHNLENAVLADHGITRRDEEASQPLEKRMNGITLRDIALPTESSPAAMIFAGVKITFTMALHWVRLVTGEWVWEHYVKSMHVANEVNRLLSVQIVAAGNTLLAAHMSALAESTVNPPERAGFFDVFVEEVHTEL	159	Y	Y	Y	Y		Y	0	0	0	Y	Y	Y	1	not determined, as secreted and no transmembrane domains
scaffold00079	CPUR_08049.1		MIRNTAKTALLALFSATALGNTAGDVKVESRGSIMPAGFSRCLFYDDFSQAPGSLPDSSKWQIDLGTRYANGGPKNWGTGEIQVYTDHTQNVHITHDQTLKITPVRSNNGSWTSARIETTADWDFACPEGERMRVEARLKLGGQSQKNALGIWPAFWLLGSGYRNNYSAWPAVGEIDIMESANGLDKMWHTIHCGKYPGGVCNEPNGIGHPTKNVPRSSWHTIALDVDRRHPAGHGKQSMSWLIDGETRWTVHESNLTSPGNSTASQAWKALVANPKMLLFNVAVGGALPNAFSGIDTPTNATRGGDGASMEVDYAAVYLTSTGLALPL	329	Y	Y	Y	N		Y	0	0	0	Y	Y	Y	4	1
scaffold00081	CPUR_08092.1	CL_61	MANILSILIATLAVVSPVVQAGGCTPGLTYCGQTLKTYGYPGAQSLSSDTMYRCQSNGSVKKVNTCSYPLRCIDGGGGNDDICLPF	86	Y	Y	Y	Y		Y	0	0	0	Y	Y	Y	6	not determined, as secreted and no transmembrane domains
scaffold00081	CPUR_08093.1	CL_61	MANILSILIAILAVVSPVVQAGGCTPGLTYCGHTLKTYGYPGAQSLGSDTLYQCQSNGSVKNLNTCFYPLRCRDGGGGNDDFCFPF	86	Y	Y	Y	Y		Y	0	1	0	Y	Y	Y	6	not determined, as secreted and no transmembrane domains
scaffold00081	CPUR_08094.1		MANILSILIATLAVVSPVVQAGGCTPGLTYCGQTLMTYGYSGAESLNYKTLYRCQSGGIVQKLEKCPWGTRCVDGGGGRDDFCLLL	86	Y	Y	Y	Y		Y	0	0	0	Y	Y	Y	6	not determined, as secreted and no transmembrane domains
scaffold00081	CPUR_08095.1		MVRILSIFVTTLAVVSPVAHAGVCVPGLQYCGSTLKDYGYNGAKSLHGNTLYQCNSDGGVTKLKKCFHFCIDAGAGKNDFCP	82	Y	Y	Y	Y		Y	0	0	0	Y	Y	Y	6	not determined, as secreted and no transmembrane domains
scaffold00081	CPUR_08096.1		MVQILPLVITALVAMSPVAQAAGCVNGRIYCGHTLQTYGYEGAASLVPSTLYQCGTAGSLTRLRNCTRACVDGGVGKHDFCAGLLDDQK	89	Y	Y	Y	Y		Y	0	0	0	Y	Y	Y	6	not determined, as secreted and no transmembrane domains
scaffold00081	CPUR_08108.1	CL_62	MVNILSLFITCTTLAVLSPVAQAGACKEDTLNCGSTLKRKHFPGAEKLDSSGLYLCDPNGSVEQLGSCKYECVDGGDGERDFCLLD	86	Y	Y	Y	Y		Y	0	0	0	Y	Y	Y	7	not determined, as secreted and no transmembrane domains
scaffold00081	CPUR_08109.1	CL_62	MVKILSIFLATLAAFSPVAQAGDCTPGVSYCGSTLQRYGFPGAGKLNPDDLYNCVSPKKVRRSRFTTSNLTMVKILSIFLATLAAIGPVAQADACIRGRRYCGSTLQRYGNEPLLNDQTDARLDH	125	Y	Y	Y	Y		Y	0	0	2	Y	Y	Y	5	not determined, as secreted and no transmembrane domains
scaffold00081	CPUR_08110.1	CL_62	MVKILSIFMATLAAISPVAQAGVWHCTPGLKYCGATLQQYDFLGAEKLEEDALYNCVSPQKVGDMRLCRWGCDDRSAGRSDHCV	84	Y	Y	Y	Y		Y	0	0	0	Y	Y	Y	6	not determined, as secreted and no transmembrane domains
scaffold00081	CPUR_08111.1	CL_62	MVKILSIFIATLAAISPVVQARACIPGNNYCGSTLTTFGFSTASDLISDALYNCQDDGTVKLLHKCDGVPCIDGTAGLSDYCFS	84	Y	Y	Y	Y		Y	0	0	0	Y	Y	Y	6	not determined, as secreted and no transmembrane domains
scaffold00082	CPUR_08117.1	CL_63	MPNHASQKRKQASLKASAAAFKRSKRGSSGRWKTPHHRDKIVEKVELGATFHVGDRGIWVTFARGMRDRAIREFKALCEEYGETMYGIERTGDGMERVCRKEDEDIEAAIEAELSSMKSQDKVKTRKIFTPVSAGVECLFFMKTLEPIEPGDLVRNMCEDAQACIDPRDRKCKYINRLTPVFDTEKATENGINRVAHTVLSSWFHLKGESDCNQDLEVTVPDESVQAHTYAIRYNIRNHTTFKSDEIIRKIADLIDCRHKVSLSNPDKVILVEIFQLFCGISVVDGKQWTALKRYNMSALYDLAIPEAQSFD	312	N	Y	N	N		N?	0	0	0	Y	Y	Y	9	2
scaffold00082	CPUR_08118.1	CL_63	MGAQQSATDNIDDAAAEKRTCYYEVIGVEWDATDLEIRKAYRRKALELHPDRNLDDVHESTKKFTEIQAAYEILSDPQERAWYDSHRGSILTGNEVDNTEPTSFRNIRLTSTEEILNLIRKFSHAKDFNDESTGFFGMAREVFEHLVIEEEAAVEVADAGCLQYPTFGFSCDEYDTVIEPYQQPDWTLAPEDDEQGDDFSDIEEEFEVEILKCDVCNKLFKSIKQLQKDAPPDEAVVNMLPLLDLVYSSEEERKEKTSMIITARLKQQPKEDGIEAEAATKVRTPYVYLKLYSILTIPSWYEIMCQEVLVEGQVSLTSSGKSMTQLHLPL	330	N	Y	N	N		N?	0	0	0	Y	Y	Y	6	1
scaffold00083	CPUR_08137.1		MHFPLVRGDVVMRERFDSPAFFRDKDIYNDRQRIRDLALVGLSPTQAWITISQDDQLHHTIKYDDEHRVEAVFWTFHSQSRCGKSSPSIGIDNTYKTNSFDLYLFEITVVTDQNFVAYIGFGLVNTETQAGYDWLCHQLDQLRSSLNMPIPNVIIIDEEIALKKCPG	167	N	Y	N	N		N?	0	0	0	Y	Y	Y	3	1
scaffold00083	CPUR_08156.1		MGLERVKHIILVLSGKGGVGKSSVTTQLALSLSQAGYAVGILDVDLTGPSMPRMLSIEDSKVTQVPGGWAPVPVHEKDADKGVGSLHAMSLGFLLSNRGDAVVWRGPKKTAMIRQFISDVLWDDTDFLLIDTPPGTSDEHISLAETLQTEAKPSQVAGAVVVTTPQAVSTADVRKELNFCLKTGIRVLGVVENMSGYVCPHCSECTDIFGSGGGRSMANEFNVPFLASIPMDEQFIRLMEEGRRPQYPAGTRVAGRDMSSASLENEEIGSDSTSSNGADKLVNKYQSCLLSHIFKDVTDNLSTTIFNRLEAEGR	314	N	Y	N	N		N?	0	0	0	Y	Y	Y	5	1
scaffold00084	CPUR_08163.1		MRLIAAIFPIFRTCAAVLGTCTCNSLTPGTPWVYNWELTKYTCKHNFQGIANYDSGSGLCMPIRYGLDFDRFQKDCLQAGTVDGYFRYKDDDTVDTSVKLFVHYASASCDEPKW	114	Y	N	Y	Y		Y	0	0	0	Y	Y	Y	7	not determined, as secreted and no transmembrane domains
scaffold00085	CPUR_08193.1		MIPRGPLFALFAAAAAISSPSLIGASASKNLPRQAHHAIMSSERDKNSPTVPPADAHPGRPAPKIKILHPSSSSSPSTPSKDPPEKDKISHDKYAPQPQMSVSLSDTIGPHRSISSFSSFTRMNASLATLLADLSANLTVLAPLNSAIESLPRKPWERSSDDTDAADGPDRASRNMDSFMRAHLLGVAPWREGQKVKTLGGREIWWEGRAGVRVVCPDGIEVERVGGRVGNGELWILKGVLKYT	244	Y	Y	Y	mito	Y	Y	0	0	1	Y	Y	Y	1	not determined, as secreted and no transmembrane domains
scaffold00086	CPUR_08238.1	CL_64	MAYVKVASLFLLSQLVAAAHLMPKSPACLPVHMMAARGSLEASGTGILQSLVQEISKRHPSSTVEPIDYPAGMEDYDVSVTAGTQAVKKQITSYVERCPKSQVVLLGFSQGAHITGDALCGGTALDTGVFTPPLSHDISSHISAVVWYGDPRHVPGKSFNKGNATTDGMFVREGANQSCDKYSDILASYCDDGDAFCATTGDNLIVHVTYPERYDEMAAEFVNEKLASRHSTARKAI	237	Y	Y	Y	Y		Y	0	0	0	Y	Y	Y	6	not determined, as secreted and no transmembrane domains
scaffold00086	CPUR_08240.1	CL_64	MTCPPPPAPRVDGSCGLGATPIEDDAAPADPITIADDTESDCDLQQKEVNLEDIEKMKVEEDDSDSEDEGSLSQPFHKSRPGPFELRLSQTMIHNHGPSTYIILLPSSDTGDRQRSRKNQALVAKLSDPPARVLNLFIKREHGVIMKSEDIYNLLWRCVLAERRPSLPTPTTPTTPRTAAATNHDCVCNDDYTACMGLPCYHKIMSILETGSVLKATDFDLNLRLVLLQTVTGTLPEGWPDTATERQSLFYVTQGAHG	258	N	Y	N	N		N?	0	0	0	Y	Y	Y	8	2
scaffold00089	CPUR_08302.1		MQFKSLSLGLMGLLSMGLMASGQPVGNEAANVATSPPTTKWSPNEPAWFAVADSPEHATRDLASRAIWSSPHTRRAFVVGLGTELVSGAMWAFDMWVKEEYSLRLWRSQVSGSKNLQEANVAIPAVDTIQRDADGGWTGKGAFQMTGYVGTAELVVEFVAEIYASASECYIMQMIQEPVAKLAGAAIDVTSWTFAVPNN	199	Y	Y	Y	Y		Y	0	0	0	Y	Y	Y	1	not determined, as secreted and no transmembrane domains
scaffold00095	CPUR_08430.1		MRAALLIPLALVELVVAHGSHSQKPVVSNDASWMEKHMAEEHHISSWDAGAFFALHDYNSDGYWQGDEIMRTYGLMDPSNKDMPQSKKTDVLQHILRLLDANHDEVVSHDEFTDFMSRGGTLPDLGTGPGHHGDDEYEYEIHHWEKYHDENTKLEDLTHPEDIEHFKHHEEMERQEEEQARRDKVQVIEENIPAKFRRQH	200	Y	Y	Y	Y		Y	0	0	0	Y	Y	Y	0	not determined, as secreted and no transmembrane domains
scaffold00095	CPUR_08436.1		MLDQMANEIKLISGSSHRELSAKVASRLGVQIANTMSLNYSNQETSVSIGESVRDEDVFILQSTAPGDVNDGLMELLIMIHACRTASARRITAVIPSFPYARQDKKDKSRAPISAKLIANMLQVSGCNHVITMDLHASQIQGFFNVPVDNLYAEPSVLRWIRDNLESENCVIVSPDAGGAKRATAIADRLNVGFALIHKERPRPNVVGRMVLVGDVQDKVAILVDDMADTCGTLVKAAETVNQHGAKQVYAIVTHGILSGKAIENINASCLAGLVVTNTVPLGDKTERCPKLKVIDVSATLAEAIRRTHNGESVSYLFTNAPV	323	N	Y	N	N		N?	0	0	0	Y	Y	Y	6	2
scaffold00095	CPUR_08443.1		MSFAEAATLGISMVAVSLGMFNRLELPLPSLPSLPSSAPSAEPPLTLLICGGSTASGMAGIQFAKLAGIIVIATCSPRNFYFVRNLGADAVFDYHSPTCGADIKRLTRNGLCRAWDCTGKNLDLCAAAMSDDKPGLYASLDCNDLLADSARLAEMNRMVQYQEVMRCWDALGDFYFWYGRNAMYPDPSEMEFYREFLKLSQPFLEAGLVRPPRMKLNMLGSGLDGVLMGLTHMLRGGKAYESPEWYALRVNINQGPRWMKKRAKEGRRKEKHPGGSSTIPEPGIHEEDDGSSPHIGDYSTEHSEPSKTQTL	311	N	Y	Y	Y		Y	0	0	1	Y	Y	Y	8	2
scaffold00100	CPUR_08532.1	CL_65	MSGPTSHPWAPKCIVFQLSLLVDPNDRSVPSTIGNKNNSSSSSSNNKSNNNDNSSSSNSNSNKAPTKKFLQIAKDNHPVPVPSTIATPAPSLPLPLPISNSNSNNKDNITRGWSSTAQNVPNPSPPAQALLQRVQKKDIRVGIVRDQSEVQNVVQAIGVIPWLVLFVGAAPAHQRPPPGPLKRKDTMRTLWLPPVVWEGGRRSGAVRLVEDAIKQYL	217	Y	Y	N	Y		Y	0	0	1	Y	Y	Y	1	not determined, as secreted and no transmembrane domains
scaffold00100	CPUR_08533.1	CL_65	MFRPTYIPWVPKCIIFDLSLLNDPKGTPAPVPHIDNNNTSTETKNDSSSTGLLNDELKFVRGCSGIQNIPNLSPSARVLLGRVYEKGIRIGLVRNPLEAQDVVRLMGVPPRTALFVAASAAHGIIPAGHVLYKDSMRVMWIRPDAAEIVALPQGREGLVGVVEVSIEHYL	170	Y	Y	N	Y		Y	1	0	0	Y	Y	Y	2	not determined, as secreted and no transmembrane domains
scaffold00100	CPUR_08536.1	CL_65	MLYTSIFAAAMAASGAMAAPTTSHGASNCTTLDSFFKSHGKLYWGTAADKNTLMKPGVADFIAKEFGQVTPENSMKFDATEPSRGQFHFDAADYLVDYAEKHDLLIRGHTFLWWSQMPAWVKAIKDKDTLIDVIQTHISTVAGRYKGKIYAWDVVNEIFEQDGSFRKTVYYNLLGEDYVRIAFEAAHKADPKAKLYINDFNLDDPNAAKLKAMIKYVTKWRAAGWPVHGIGSQSHLFAGMGEKSAAAIKMLGAAADEVAITELDITGAPQADYEAVTKGCIDVKNCVGITSWGARDTDSWLASKSPLLFDGNFKPKAAVKAIMAI	325	Y	Y	Y	N		Y	0	0	0	Y	Y	Y	3	1
scaffold00101	CPUR_08542.1		MADRKMLPLLKPCYEVLLFDCTYKTNKFKMPLLNIVAASAMNSTIQVALCLMTSETQVDYEWALLQLRRLLCDARIPLPNVVLTDKDVALINACKDAFPAAKALICRWHVNKNVVAKVMEAFNDAFSDDVICRAARQAGRAVADAAAVAASAAFPSTQAPVSALNIELTITIDAAVIAARAVAAASAEDMQALYEELKADWFALLGSTTPEQYSEVRTV	219	N	Y	N	Y		N?	0	0	0	Y	Y	Y	7	1
scaffold00104	CPUR_08576.1		MANDKPEVPQQRLGVPSRNPLPLSASQEAQVREIYYARCHSVHDITTTRKLTLSLCCPIAFAECAFGRTFTVSFACRDQHRIMNNCMKLHATAEENDAAREEWFASRMERHRERERKAKMAVAQEEFLREWWGLPEEERSWRKQEVEKLKQPERVGGMPAKDRRRGPEV	169	N	Y	N	N		N?	0	0	0	Y	Y	Y	6	1
scaffold00104	CPUR_08580.1		MKYTAAIVALAATVIAIPTGGGGDSSGSCNNDHPNYVCCQGGLLGGILCNLNLLGTNCGGGSYCCKSAPQTGLINIGLECIKLL	84	Y	Y	Y	Y		Y	0	0	0	Y	Y	Y	8	not determined, as secreted and no transmembrane domains
scaffold00105	CPUR_08601.1		MRLTLVFLAGLGTALRFSVPPVEGTEWVESRPFPLFSHEQCTGGKIDGNHFYIPKSPNLDRSGLGCNNGHLRAQRRYHNDYSSGVHQFGGAFTINSVSDTRIAIRQIVDEGRHQPYFTLWAGKWGKLYGVDGYQFFARHIANVGKAVRLNTVHDVEKGRISLYIDGKEIYRDTRAPRGSFYDKIGAYVTDKSPGGMNITWDYVQFWHK	208	Y	Y	Y	Y		Y	0	0	0	Y	Y	Y	2	not determined, as secreted and no transmembrane domains
scaffold00107	CPUR_08623.1	CL_66	MRFSTLAVAAFAGIAVAKTKRGCRRDPNHHGKGWYWTVLGDELDSIAADFGQTSDEIARDNGIKNKDSLPAHITIYVNCPWLRGIHHLYD	90	Y	N	Y	Y		Y	0	0	0	Y	Y	Y	2	not determined, as secreted and no transmembrane domains
scaffold00107	CPUR_08625.1	CL_66	MRFSISSVIATLLAAASATPMTRATKDFQSDMLASHNYFRAQHSANPLTWDSSLAQSSQTWANTCNFSHGSSGENLVYRTSFKYWGEFTNMWGSERKQYNFDQPAFSASTGHFTQLVWKNSKTVGCAWTYCSGGTGKAAGYYVVCRYSPAGNFKGQYADQVGRQIKGSPSDVYT	174	Y	Y	Y	Y		Y	0	0	0	Y	Y	Y	4	not determined, as secreted and no transmembrane domains
scaffold00108	CPUR_08633.1	CL_67	MPFKLSSATIPNLLFAITCFPILSTSTTAIDYTFASSTMDFVKKAAESVKGNSGSGQNPPAEGGQKQDYVDKAFSMGAKKSGHNINPGTQEKMTDAGRTAYEKVTGSKVDPKISN	115	Y	Y	Y	Y		Y	0	1	0	Y	Y	Y	1	not determined, as secreted and no transmembrane domains
scaffold00108	CPUR_08635.1	CL_67	MKFSTVLGTFALSTLEAYRAFASPLEPEAQSLESRGTQYCCVQTQIDGNTQSSFVSYPLDGLKGQVASSGECVIVVHQTSTPPSKGGCAQWVFEGVNCDDYQNPSAFVEDAQVCKK	116	N	N	Y	N		N?	0	0	0	Y	Y	Y	6	1
scaffold00108	CPUR_08636.1	CL_67	MKFSTVLGTFALSALEAYRAFASPLEPGAQSLESRGTEYCCLQTEIEGNTQNSFIAYPLPAYRGMVANVDDCKIFVYQSMTPPSQGGCAEWGFQAQDCEKWQLPTASVQEAKVCQGPVRT	120	Y	Y	Y	Y		Y	0	0	0	Y	Y	Y	6	not determined, as secreted and no transmembrane domains
scaffold00110	CPUR_08651.1		MRAFSLLTLLLPFVAANTHHQCDCWTWSAGGDWIQNAELTHYICQKWPDHTEFDDKSNRCKTVKGFVLDGDIWEADCIEYGTKQGYYPIRADGSVDNSKKMTVGAATGSCPNRG	114	Y	Y	Y	Y		Y	0	0	0	Y	Y	Y	6	not determined, as secreted and no transmembrane domains
scaffold00116	CPUR_08702.1		MSPMIIALLIARHFFSGAYSRRRDYAASAFHPQRGSDLTACRHAVQAVDEDDISQYLSVASPFDYVEGTIFRVAQISNHGLSIRNGERRQ	90	Y	Y	Y	mito	Y	Y	0	0	0	Y	Y	Y	1	not determined, as secreted and no transmembrane domains
scaffold00119	CPUR_08722.1		MHITSVVIALVASGAFAAPSPEPQPWCWRPGQGCWKVKRAADAFAEAIQSSNGIVARAPETENGNSKRALNELAHLVALTARDPSEFYDGLGLEKKSADATKAARAVLDEIRDVSHEEESSAAPPSPNTFPPECEGPRILCWKKREAEPEPWCWRPGEGCWKAKRDLHALEVAARAIIEA	180	Y	Y	Y	Y		Y	0	0	0	Y	Y	Y	6	not determined, as secreted and no transmembrane domains
scaffold00121	CPUR_08733.1		MVGRPGASLALLTTHFGFGALGRRGQYRATR	31	Y	Y	Y	Y		Y	0	0	0	Y	Y	Y	0	not determined, as secreted and no transmembrane domains
scaffold00129	CPUR_08767.1		MKFSAIISGLAISAFQVAHATPVAADSLAESVDQSNTLEARDTSCCVQFKNGKNTINTPVPMPNGVGPDYLLNVVGDCTVVINRRKTCAEWKPNPLPGCDYLKPFTMRVGPGSAC	115	Y	Y	Y	Y		Y	0	0	0	Y	Y	Y	6	not determined, as secreted and no transmembrane domains
scaffold00140	CPUR_08798.1		MTSISPLVAYSDSEDDGERGSAASPIEIGPMNPPAAADPRLLPPPNFTAQDRATLIQQLGEHTLDKGYAVVLLRSSPPRGTKSARIEFKCDVGGEPRDRSSSESQGPKRPNAGSRLINCPFKATALQAKDTLNWSFTVVNPTHNHPPSETNLAHASKRRKAIQEAGIVEKYSDQLSRAGVAPKFMLNTLRHAAADTGDELKFKTSDLYNLLYANKRQQLQGKTTAELLLEHKCSKTKLQTAVRRGHQRTAMAHSRTRAPQPMVTIKQHWGKQFRDDEDEDDEEGNRYGQTVDGEDNMLGRTCEEDDRATNRAAPKIRKSSHRAIDEEDN	329	N	N	N	Y		N?	0	0	0	Y	Y	Y	4	1
scaffold00179	CPUR_08866.1		MPPVPTPDEDVPYIEGTTTLDDLAITDTDIDRIKSWSENLDKNKQQRCHRCNCFWFGLEVVSGICASCQKADTIYQTPTRGQRGPGMPELWSAENKLDMGVVPADLPQLDQIEEWLISRVHVHVQIWTYRGSQYRYKGHVISFLKDVGTVYDTLPLLPSELDTIVVRPRNTTSEPGMIRQFRSAFRVRRGAIAQWLNWLVRNNPLYRDVVVDPARLQQLPVDGDVGDQLPTIEADAVQAEQEMRDAAATDNVSSDADELWEGAAVPHLMAHQTDVDAFKERILQGPDAPATQATSHAYPEHPTDAD	306	N	Y	N	Y		N?	0	0	0	Y	Y	Y	5	1
