# Supplementary material for: Cross-talk of the biotrophic pathogen Claviceps purpurea and its host Secale cereale
Source: BMC Genomics. 2017 Apr 4;18:273. doi: 10.1186/s12864-017-3619-4 (PMC5379732; doi:10.1186/s12864-017-3619-4)
Supplement: Supplementary file 14 — NCBI Accession numbers of fungal genes (XLSX 19 kb) [file 12864_2017_3619_MOESM14_ESM.xlsx]

## Sheet: Tabelle1
Additional file 14: NCBI accession of fungal genes used in this study
Gene number	Identifer Pedant	Accession no. NCBI (ns)
cp7883	CPUR_07883.1	CAD21519.1
cp6091	CPUR_06091.1	CAI48090.1
cp1105	CPUR_01105.1	CCE27631.1
cp5492	CPUR_05492.1	CCE31639.1
cp5493	CPUR_05493.1	CCE31640.1
cp8623	CPUR_08623.1	CCE34687.1
cp3095	CPUR_03095.1	CCE29402.1
cp3096	CPUR_03096.1	CCE29403.1
cp3097	CPUR_03097.1	CCE29404.1
cp3098	CPUR_03098.1	CCE29405.1
cp3099	CPUR_03099.1	CCE29406.1
cp3100	CPUR_03100.1	CCE29407.1
cp1295	CPUR_01295.1	CCE27821.1
cp1296	CPUR_01296.1	CCE27822.1
cp6977	CPUR_06977.1	Y10165.2
cp1700	CPUR_01700.1	AJ320496.1
cp7438	CPUR_07438.1	Q96VL0.3
cp2739	CPUR_02739.1	CCE29048.1
cp4457	CPUR_04457.1	CCE30608.1
cp3134	CPUR_03134.1	CCE29441.1
cp2272	CPUR_02272.1	CCE28585.1
cp3570	CPUR_03570.1	O74716.1

## Sheet: seqs in ns
1	>CPUR_07883.1
2	ATGGGGACCTCTCCCACAAACGAGTCCAAGTCCCCCGACCTGTCGTCCAACAAGACGCGACAAGATCCGACTCCGGGAACCAAGGTCGATTCCGTTGTGAAGCCAAACGGTGCGTCTAATGCGGAACCCACGAAGCCTCTTGCGCCTCCCCCTCGACCACATCAACAACCGCAAGGAAACACCACATCCGACTACTTCGCTGGCCAAGTTGCCGGATCTCTCAGTCTGGAGCCAAATCCCTTCGAACAGTCTTTCGGGGGCGGTGGAGGCCCTGAGACTCCAGGAGGCACCAAACTGCCTTCTGTCGCGTCATTGACATCGCCGTCTTCGCTCCTTCCCGGCGGCAACTCAACACCTTTCAACTGGGGAGGTGGCTCGTTGCGCACCGGTCCCTTGAGC…
3	>CPUR_06091.1
4	ATGGCGGTCGTCGCAACCATCAAATGTGTTGTAGTCGGCGACGGTGCGGTCGGCAAGACGTGCTTACTTATCAGCTATACCACCAATAAATTCCCCTCGGAATACGTCCCGACCGTATTCGACAACTATGCCGTCACGGTAATGATCGGCGACGAGCCGTATACCCTTGGCTTATTCGACACAGCCGGTCAAGAAGATTACGACAGACTGCGTCCGCTCTCGTATCCGCAAACCGATGTCTTTCTCGTCTGCTTCAGCGTTACGTCACCTGCATCGTTTGAGAACGTGCGTGAGAAGTGGTTCCCTGAGGTTCATCACCACTGCCCAGGAGTGCCCTGCCTCATTGTTGGTACACAAGTCGATTTGCGAGATGATCCGAGTGTGCGAGAGAAGCTGGCG…
5	>CPUR_01105.1
6	ATGGTCCGCATCGCTTCTCTTCTCGTCAGTGTCCTGGCCTCCGTTGCCGCCGCCGGTTCCTGTTCCGGCTGGTTCCAGTGCAAGAACGCCGATGGATCGCACTGCTGCGTATGAACCCTCTTGATCTTCCTTTTCCAGTCTATACTTCATCGTCAAGACATGCCGCTAACTGCTCGTTACACTGTTACAGGTCATCGACTCAAGCGCAGGACGTGGTGCCTGTCCGTCTCATTGCACTGGTACCATTGAAATGGTCGAGTGTATTTCCCAGATCACTGGCAACTCTCGCCACCCGTATGTTCTTTTCCGACCTCTTTTCCTTCATACTTTGATCACCCGTACTGTGTACATCATACATGATCGTTCATGTGAAATTGTGAATCATGTGACTATATGCTA…
7	>CPUR_05492.1
8	ATGAAAGTCATTGCTGCCCTTTTGGTGGCCGTTGCCGCCTCGGTTGCTTCCGCTTACGACGGCGACGAGGACAACTGGGTGCCTCCACCAGGTTACAAGGCCTACCCTGAAGGCCGCTACTGCAACCACGGAACAGACGGTGACAAAGGATGTGAGGCACAAGCCGAACACACATACTGTGTAAGATATTATAAGCATTTAAGGAATACACGAAATATGTTGATACATACGATGGAAGAGTGCTGATATCCCTGGGTGTATAGTGCGTTGGCGCTCCAACTGCATACTTTAATACCTGGCGAGCTGTTACTGTTACTTCGAAGAACAGTAAAGGAGGCACTGGCTGTGAGAACGGCGGCACTGTCTGGTGCGCCCCTTAA
9	>CPUR_05493.1
10	ATGCAGCTCATTTCCGTTCTTTTGATGGCCGTTTCCGCCTCGGTTGCCTCCGCTGCCGCCATGCCGGCGCCATGGGGGTACCAGGACTACACTGGCCACGAACGCTTCTGTGACCACGGAACACATGGTAACCACGGATGCGAAGATAATGGCAAACATACCTACTGTGTAAGACAGGACACGCCTTGAAACAAAATCTACCCACATTTGTTCATTGTTGATACGTATTGTTGCATGAATGATTGCTGACGTCCCTGGGTACAAAAGTGCCAATACCAACAAGAATTGCCAGCCTTCTCCATCATGAGGCAGACCACCGCTCTGTCGGCCACCCCGGATGGTGATAGCAACTGCGTGTCCGGCAACGGCCAGATTGGTATGATCTACTGCGCTTAA
11	>CPUR_08623.1
12	ATGCGTTTTTCCACTCTCGCCGTCGCCGCTTTCGCTGGCATTGCTGTCGCCAAGACTAAGAGAGGCTGCAGACGTGACCCCAACCACCATGGCAAGGGCTGGTACTGGACCGTCTTGGGAGACGAGTTGGACTCGATCGCTGCAGACTTCGGACAAACCTCAGACGAGATTGCTCGCGACAATGGTATCAAGAACAAGGACTCCCTCCCAGCGCACATAACCATCTACGTCAATTGCCCATGGTAGAGACTCCCTCAGAAAGTAAGATCTAGACTCACAACGCAACATAACTCAACACAACTCAACTCAACAATTAACTAACCCGGAATCGTTTGCAACTAGGCTGAGAGGTATTCACCATTTGTATGACTAG
13	>CPUR_03095.1
14	ATGCACGCCCTCAGCCTTTTCGCCCTACTTCTGCCCCTTGTGGCGGCCGACACCGGCTATTCCCAGTGCGATTGCCAGTCAGCGATAGGTAGCGGATCGACTTTGACTTACAATCATGACCTCAGCCACTGGCTCTGTTACCATGTTTATACCAATACTGTATGATTGACTCCCAAGACAATCTATCCAAAGTACGGAGTGAGCGGCAATAGATATTAGACGATGAGACTGACTAGATGCTTCCACTTTAAAGGCGTCATGGAGCGAGAGTGAAGGACGTGTAAGTGCCTCGCGTGAAATTCTGTTCCTACATAACCCACAAGACCGGCAAGACGGAGTCAGTCAGAGTCCACAGCATGAAGGCTAAGTCCCATTCTTTAGTGCATCGCAACCGTACAA…
15	>CPUR_03096.1
16	ATGCACGCCCTCAGCCTTCTCGCCCTACTTCTGCCCCTTGTGGCGGCCGACACCGGCTATGCCAAGTGCGATTGCCAGACAGCGTCGGGCAGCGGACAGACTTTAACTTACAATCATGACCTCAGCCGCTGGCTCTGTTACCATGTTTATACCAATACTGTATGATTGACTCCCAAGACAATCTATCCAAAGTACGGAGTGAGCGGCAATAGATATTAGACGATGAGACTGACTAGATGCTTCCACTTCAAAGGCTTTATGGAGCGAGAGTGAAGGACGTGTAAGTGCCTCGCGTGAAATTCTGTTCCTACATAACCCACAAGACCGGCAAGACGGAGTCAGGGTACACAGCACGGAGGCTAATGAGTCCCATTCTTTAGTGCATCGCAACCCAACAAC…
17	>CPUR_03097.1
18	ATGTGGGAATACGCCGTCGTCAGCGGACATGAGAAACACAACCACGAGCCCTCCCTTCATGCTGTGGCTCACCCGGTTCATCGCCGCCGTACAGCGGAACACAAGAACGCCATTCGCGAATTGAGTGCCTTGCCGGGAATCAAGGCCTGTGAGGTCGCTGAAAGGCTGAAGCGTCAGTATCCCGAAGCCTTGGTCACAGGGAGGGACATCGAAAACGAGCGACAGACGGCGCGTCGCGACCCCTTGGCACAAAGTCATCATGAGCCTCCTGTCAAAGCTCGTGCCAAAGACAAACCCAAGTATGGGACACCTGAAGAGATCTACGCACAGTATAAATTTGCGCGCACTAAGTGGTATGAAGAAACTAAGAATAAGCTGCCAGTCCACCTCAGAACGAAC…
19	>CPUR_03098.1
20	ATGCACGCCCTCAGCCTCCTCGCCCTACTTCTGCCCCTTGTGGCGGCCGACACCGGCTATTCTCAGTGCGATTGCCAGACAGCGTCGGGAGCGGGTAGCGGACAGaCTCTGACTTACAACCATGACCTCTCCCGCTGGCTGTGTTGGAGTATTTATGACAATACAGTATGATTGACTCCCAAGACAATCTATCCAAAGTACGGAGTGAGCGGCAATAGACGATGAGACTGACTGGATGCTTCCACTTTAAAGGCGTCATGGAGCGAGAGTGAAGGACGTGTAAGTGCCTCGCGTGAAATTCCGCTCCTACATAACCCACAAGATCGTCAAGACGGAGTCAGGGCACACAGCACGGAGGCTAAGTCCCATTCTTTAGTGCATCGCAACCGTACAACCCAT…
21	>CPUR_03099.1
22	ATGCACGCCCTCAGCCTTCTCGCCCTACTTCTGCCCCTTGTGGCTGCCGACGGCTTTAGCCAGTGCAATTGCCAGACAGCGTCGGATAACGGAGTGTGGACATACGATCCTGTCCTCACCCACTGGGTCTGTTACAAAAGTTATACCAGTGTTGTATGAGTGCCCCCCAAGACAATCCATCCAAAGCATGGAGTGAGCGGCAAATAGACGATGAGACTGACTAGATGCTTCCACTTTTTCTGCTTTTTGAAGGCGAATTTCGATACGAGCGTTGGAGGAGTAAGTGCCATGCAAGAAATTCCGATCCTAAACACACAAGATGAAGTCAGAGTACACAGCATGGAGGCTGAATTCCATTCTTTAGTGCGTCGATCCCAGCGCCAACATCGATGGCGACAC…
23	>CPUR_03100.1
24	ATGCACGCCCTCAGCCTTCTCGCCCTTCTTCTGCCCCTTGTGGCGGCCGACGAAGGCTATTCCAAGTGCGATTGCCAGTCAGCGATAGGTAGCGGATCGACTTTGACTTACAATCATGACCTCTCCCGCTGGCTGTGTTACCATGTTTATACCAATACTGTATGATTGACTCCCAAGACAATCTATCCAAAGCACGAAGTGAGCGACAATAGACGATGAGACTGACTAGATGCTTCCACTTTAAAGGCGTCATGGAGCGAGAGTGAAGGACGTGTAAGTGCCTCGCGTGAAATTCCGTTCCTACTTAACCCACAAGATGGAGTCAGGGCACACAGCATGGAGGCTAAGTCACATTCTTTAGTGCATCGCAACCCAACAATATATCCCTGGCAAGGATTG…
25	>CPUR_01295.1
26	ATGATGATTGTTTCCGTCCTCGGAGTCTATCTCAGTCTGTGGGCGTTGACCGCCCACGCAGTCGCCATTGCCCCCCTACCATCAGGATGCGACTGCGCCGGAACAGCGTTCAATAGCTCCCTCGCCAAAGAGGTCTTCTGTGGCGACCCAAGGCTCGGACCTATTGACTACCAGTCTCACGACTCGAAAGCAATCGTCCCTATAACGAGGACCTGGCACCGCCTGGGCAGGCTGTGTCCTGGGGAGTTCTTGAAGAGGTGGACAAACAAAGATGGGCGGTTCATCTATCCCATTGAAGATGGCTTCCAGCTTGATAGTCACAAGCATGCTATAAAGCAGACCGCTGTTCTGTGTCCCGGCACGCTGGTTGATCGTTTTGGCGGCGAGCAGGGCTCATTT…
27	>CPUR_01296.1
28	ATGTTGCTGTTGTCACTGGACACAGGGCTTCACCTTGCCACGTTCTTGCTTGGTGCACTCTGGCTTGCTACAGCCGTCCATACAAGCCCGGCTCCAGCTGGTAAATTTTGTGTGGGAGAAGACGATGTATCTGATCACGATGTTGCTTTCGTGGGTGACTATACCGGTCCCCTCCGGCCCCAGATTCATTATTCGCCTCCAAAGGGGTTCATGAATGATCCGAACGGCATGTTTCGGGACGACGATGGTATCTGGCACTACTACTATCAGTACAAACATACTCAGTTGAAGCCCAGCGTCAGTTATTGGGGCCATGCGACGTCGCCAGACCTGTATCATTGGACGAACCAGCCAATCGCCTTGTTTTCCCCCGCGCACAATTTGTTCGTCTTGTCGGGC…
29	>CPUR_07438.1
30	ATGGTCAAAGCAGTTGCTGTTCTCCGAGGTGACGCCAAAGTTGGCGGCACCGTCGTCTTTGAGCAGGAGTCCGAATCTGCTCCCACCACCATTACCTGGGACATCACCGGCAACGATGCCAACGCTAAGCGCGGTTTCCATATCCACACCTTTGGCGACAACACCAACGGCTGCACGTCTGCCGGCCCGCACTTCAACCCACATGGCAAAACCCACGGCGCTCCCACCGATGAGGCTCGTCATGTCGGTGACCTTGGAAACCTCGAGACGGATGGCCAGGGCAATGCCAAGGGCTCCGTGAAGGACGAGCACGTCAAGCTCATTGGACCCCATAGTGTCATTGGACGCACCGTCGTTATCCATGCCGGCACCGATGATCTCGGCAAGGGCGACAACGAA…
31	>CPUR_02739.1
32	ATGGGTCAACTTCCCGAGCTGCGAGGCCGGGCGCTCTTGTTGACCGTCACGACGCTGACATCTCTTGGTTTTATGCTAATCGGATATGATAATGGTCTGATGGGCGGACTAGTTAACTCCCCCGCCTTCGGCCACACCTTCAACTACCCCAGCTCGACCATGATAGCCGTCATCGTCGCTATTTTTGAAGTTGGCTGCTTCTTTGGTTCGATCTTGTCGGCTGTGTTTGGCGAGCGCCTCGGACGCCGCTGGACCATCGGATACGGCTGCGCCATCATGGTCGTCGGCGTGGTGCTACAGGCGTCCAGCAGCAGCCGCGCGCAGATGATTATCGGGCGAGTCGTGTCCGGCATGGGGCTGGGCATCGTCAACTCGACCATTCCGGTGATGCAGGCCGAG…
33	>CPUR_04457.1
34	ATGCATCCCTCCCTCCAGACCATCCTCCTCTCCGCCCTCTTCACCACCGCCCACGCCCAACAAGCCTGCTCCAGCAAACCGGAGACGCATCCCCCCCTCTCTTGGTCTCGTTGCTCCCGCTCAGGCTGCCGGTCCGTCCAAGGCGCCGTCACCGTCGACGCCAACTGGCGCTGGACGCACCGCGTCGACGGCTCCCAGAACTGCTACACCGGCAACCGCTGGGACACATCCATCTGCTCCTCCGAAAAGACCTGCTCGGAGAGCTGCTGCATTGACGGCGCCGACTATGCCGGCACGTATGGCGTGACCACCACCGGGGATGCCCTGAGCCTGAAATTCGTGCAGCAGGGCCCGTATAGCAAGAATGTGGGTAGCAGGCTGTATCTGATGAAAGATGAG…
35	>CPUR_03134.1
36	ATGCGGCAGCGTCGATCGACCATAGTGGCCATGCTTGTGAGCTTAATCTCAACGCTGCTCTTTGCTCAGCTTGCATCAACAGCATCCATACCAAAAGTTTTTGAGAACCGCTCCCGCGGTGCCGGTGCGAACAATGTGTGCCAAAAGCAAGATCGCACATACAGCAACCAGGTACCTGGAGAAGGGAGCTACATGCCGTGGTCGTTGATCCCTCTGCAGAAAGTCGGCTTCTCTGCCAAGCAATACATCACGATCGTCAATCTAACGCCTCACCGCTTCATTCTTGATCGAAGCCGCACGCATTCGTATCAAATGGATATATTTGACTGGGACGATATTCCGCAAGGACGAGCTCGTCAGAACACTGCCAAGTACACGAAGAAGCCGGGCAAGAATCAC…
37	>CPUR_02272.1
38	ATGATCCTGAGTGACTCGACAGGCCCGCTTATTCCTTCGTGGCAAGGTTACATTGCATCTACAACAGATGCTTTGGTCATTATCGAAGCCTACCTTCTCGGAATTGTCAATGGCATACCCCGACGACCCCGATACGCTGAGCATCATTCGTTGATTAAGAGCGGGAGTGTGGTTATATTTGAGGAGCGGTCTTCGGGCATCAAGCGCTGGACGGACGGACTGAAGTGGGGGCCCAGCCGAGTTTTGGGCAACTTCCTCATTTATCGCGAACTCGATGATGCATCAAATCCGATACGAAAATCCACGGCAAAACCGAGGACATCATCGCGCAGTGGGCGGAAAAGAACAGGGGGTGCGTCGGCAGCCAACGTGGCCGGCAGCTTCGGCGATTGGTACCAG…
39	>CPUR_03570.1
40	ATGTTTCTTACCTCAGTTGTCTCGCTCGTCGTCGGGGCCATCAGCTGCGTCTCGGCCGCGCCAGCCGCAGCCAGCGAGCTCATGCAAATGACGCCCAGGAATTCGTGCTACGGAGGCGGCCTCTATTCCTCATATTGGGCGGACTACGGAAATACCAGGTACAGTTGTGGTGCCGGAGGGCATTATGACTTGTCGTGGGGGAACGGCGGCAACGTCGTTGCGGGCAGAGGGTGGAAACCCGCCAGTCCCAGAGCTGTAACATACTCCGGCTCCTGGCAGTGCAACGGAAACTGCTATCTATCTGTCTACGGCTGGACCATAAATCCTCTCGTCGAGTACTACATTGTCGAGAATTACGGCAACTACAACCCATCTGCTGGGGCACAGAGACGCGGTCAA…

## Sheet: seqs in aa
>CPUR_06977.1
MYSLLMLLLPVWTGSFVSAAPAVSRAAALSGADCTFSDVAQAIQKKASCSTITLRNLKVPAGKTLDLSNLSDGTRVIFTGRTTFGYQEWEGPLIAMSGKNLKVSGSPGNIIDCDGRRWWDGKGTNGGKKKPQFFNAHDMINSEIRNLNVLNTPAHAFSISHAENLGIFNVNIDDSAGDSLGGHNTDGFDIGNSNGVTISGCSVRNQDDCMAINSGTNITFVNGFCSGGHGLSIGSVGGRSSNIVKGVHIANSKVTKSMNGIRIKTIAGAKGAVSDVVYDNISLSDISGVGIVVQQDYKNGKPTGKPTTGVPITNITVNKVTGNVKPGGTNVQVLCGSSSSCNGWTWTDNKVVDGAKSRANSAVPAGVVL
>CPUR_01700.1
MTDIPGRRAFKCFNQEFVVDERYTVTKELGQGAYGIVCAAVNNQTKESVAVKKVTNVFSKKILAKRALREIKLLQHFRGHRNITCLYDMDIPRPDVFNETYLYEELMECDLAAIIRSGQPLTDAHFQSFIYQILSGLKYIHSANVLHRDLKPGNLLVNADCELKICDFGLARGFSADPEQNAGYMTEYVATRWYRAPEIMLSFQSYTKAIDVWSVGCILAELLGSRPFFKGRDYVDQLNQILHVLGTPNEETLSRIGSPRAQEYVRNLPVMPKKNFATLFPQANPHALDLLDKMLAFDPSSRISVEQALEHPYLQVWHDPADEPNCPTIFNFDFEVLDDVGEMRKVILDEVIRFRQMVRTASSAEPTTGQAQTAAAGQVPMPQAGGQWKAEDPRPQENT…
